# Supplementary material for: Diet‐induced plasticity of life‐history traits and gene expression in outbred Drosophila melanogaster population
Source: Ecol Evol. 2024 Feb 9;14(2):e10976. doi: 10.1002/ece3.10976 (PMC10857930; doi:10.1002/ece3.10976)
Supplement: Supplementary file 2 — Table S2. [file ECE3-14-e10976-s005.xlsx]

## Sheet: All_genes_expressed
Table S2. Complete List of Expressed Transcripts Across Samples
Transcript	baseMean	log2FoldChange	lfcSE	pvalue	padj
128up-RA	611.651	-0.168528	0.114588	0.0214714	0.238039
14-3-3epsilon-RD	7119.62	-0.0385556	0.0566991	0.411928	0.789505
14-3-3zeta-RF	5342.85	-0.00169453	0.0633046	0.986201	0.99638
18w-RA	282.973	-0.0401543	0.0980059	0.373501	0.775749
26-29-p-RA	5494.75	-0.0320605	0.101642	0.319468	0.740035
4E-T-RB	975.711	-0.0486278	0.0752196	0.356179	0.768935
4EHP-RA	1265.61	0.00916879	0.0639224	0.851962	0.95575
5-HT1A-RB	28.0122	0.0602729	0.124223	0.0325758	0.300572
5-HT1B-RE	18.5092	-0.00512138	0.0990859	0.766976	0.929127
CG43351-RA	93.4817	-0.00600439	0.0927089	0.86699	0.960408
5-HT2A-RB	85.3918	0.402052	0.357759	0.00660592	0.117281
5-HT2B-RE	9.18568	0.0222826	0.103154	0.114571	0.516004
5-HT7-RB	21.3105	-0.000831054	0.0982812	0.965391	0.991822
7B2-RB	141.007	0.338485	0.273425	0.00741556	0.126327
A16-RA	320.053	0.00854637	0.0838463	0.847541	0.954119
A2bp1-RH	659.496	0.132957	0.103242	0.0454949	0.356678
GC-RA	208.879	0.571349	0.176664	5.87081e-05	0.00426668
ACC-RC	5579.99	0.0318808	0.0915765	0.48076	0.818862
Nup44A-RB	324.271	-0.0515501	0.0907696	0.319315	0.740035
ACXD-RB	111.609	0.00110579	0.0912049	0.978085	0.993903
ADD1-RA	870.796	-0.0552705	0.0863345	0.298686	0.724456
AGBE-RA	1365.5	-0.0451757	0.0738663	0.388204	0.780411
AGO1-RD	2208.85	-0.0336713	0.0644369	0.499179	0.826674
CG33155-RC	443.402	-0.0628024	0.0875211	0.251442	0.683539
AGO2-RB	1920.78	0.0708396	0.0733713	0.190374	0.626139
CG7739-RA	530.02	-0.0266539	0.0765812	0.598823	0.868939
AGO3-RF	833.112	-0.163105	0.131354	0.0294077	0.281323
AIF-RC	1049.59	-0.0547971	0.0772624	0.305097	0.728979
AMPKalpha-RC	1328.66	0.014144	0.065635	0.775347	0.932197
CG3719-RA	316.771	0.171606	0.15713	0.0289264	0.279097
AMPdeam-RI	1357.52	0.201638	0.103631	0.00679633	0.118989
AOX1-RA	2121.61	0.105009	0.105341	0.0921889	0.481537
AOX2-RC	12.18	-0.018321	0.101886	0.204893	0.642804
AOX3-RA	1198.98	0.0197673	0.0778449	0.690548	0.901289
AP-1-2beta-RA	1122.92	-0.0478444	0.071107	0.360761	0.770953
AP-1gamma-RD	1351.47	-0.0759184	0.0723148	0.161737	0.596618
AP-1sigma-RC	460.834	-0.0617536	0.0904028	0.249419	0.682556
AP-2alpha-RA	1612.48	-0.040539	0.0645144	0.417145	0.791353
AP-2mu-RB	742.858	-0.106761	0.094907	0.0833275	0.46133
AP-2sigma-RA	283.674	-0.0129047	0.0820248	0.786384	0.934763
APC4-RA	214.483	-0.0421685	0.0939344	0.374705	0.776596
APC7-RA	655.59	-0.177718	0.143038	0.0243677	0.25562
AQP-RB	157.104	0.122804	0.199262	0.0282763	0.276522
ASPP-RC	231.672	0.0227387	0.0922815	0.582377	0.863014
ATP7-RC	737.39	-0.01785	0.0739804	0.724113	0.914436
CG2025-RA	570.923	-0.0130595	0.0750144	0.797117	0.937388
ATP8B-RH	141.876	0.0377096	0.0983622	0.365252	0.773669
CG8370-RA	530.056	-0.0352941	0.0886634	0.466783	0.813488
ATPsyn-Cf6-RC	2010.9	0.207084	0.117888	0.00916417	0.143976
ATPsyn-b-RA	3934.93	0.256373	0.126894	0.00369717	0.0781417
ATPsyn-d-RC	2899.27	0.217067	0.113718	0.00627942	0.112873
ATPsyn-gamma-RC	4591.44	0.31387	0.108994	0.000299921	0.0137337
ATbp-RB	101.793	-0.0147037	0.0929305	0.696125	0.903014
Aac11-RA	1081.46	-0.0816813	0.0846603	0.152733	0.582011
Aatf-RA	255.664	-0.0450071	0.0921634	0.362922	0.772612
Aats-ala-RB	1913.52	-0.0736505	0.0685089	0.158497	0.590876
Aats-ala-m-RA	269.553	0.0245537	0.0852353	0.609244	0.873198
Gen-RA	101.221	0.00506244	0.0932514	0.886475	0.964685
Aats-arg-RA	581.513	-0.113948	0.114223	0.0760672	0.445726
Aats-asn-RB	1184.83	-0.0829809	0.0785624	0.138128	0.558147
CR45141-RA	897.26	-0.0208373	0.0744096	0.68206	0.899313
Aats-cys-RA	571.224	-0.063398	0.0826271	0.248053	0.681398
Ext2-RB	197.256	-0.0220634	0.0900138	0.61191	0.873862
Aats-glupro-RA	1745.1	-0.0744605	0.0732068	0.169435	0.605672
CR46092-RA	254.751	-0.021054	0.0834869	0.660984	0.892403
Aats-gly-RB	983.294	-0.14971	0.102728	0.0284776	0.277416
Aats-his-RD	1568.4	-0.0818731	0.0807084	0.147105	0.574211
Aats-ile-RA	1706.95	-0.102969	0.0781846	0.0726959	0.441291
Aats-leu-RA	286.161	0.000667741	0.0808041	0.989854	0.997546
Aats-lys-RA	1421.12	-0.0877598	0.0818217	0.126985	0.540155
Aats-met-RC	123.557	-0.0198599	0.0919714	0.625375	0.879513
Aats-phe-RA	308.415	0.0552739	0.0908069	0.297088	0.723177
Aats-thr-RA	1679.76	-0.0344936	0.0661479	0.493451	0.824069
Aats-trp-RB	458.363	0.00126858	0.0824939	0.979522	0.993914
Aats-tyr-RA	996.551	-0.0359285	0.0739346	0.486153	0.822041
Aats-val-RB	969.847	-0.0168725	0.0689367	0.737186	0.918738
Abd-B-RE	27.97	0.0186929	0.100669	0.37453	0.776596
Abi-RC	587.062	0.0287567	0.0747438	0.574189	0.860924
Abl-RJ	1199.17	-0.034691	0.075488	0.500872	0.827688
Abp1-RA	731.036	0.00560912	0.0764904	0.911819	0.973745
Ac3-RC	74.2834	0.213489	0.677919	0.0114904	0.168226
Ac76E-RA	352.947	0.107541	0.125768	0.0849453	0.463931
Ac78C-RB	68.0642	0.00134899	0.0942548	0.968306	0.991822
AcCoAS-RA	3754.83	0.20491	0.178673	0.0191973	0.224457
Ace-RC	269.45	0.33159	0.173605	0.00304278	0.0682425
Acer-RB	1632.31	-0.0514542	0.0877548	0.326511	0.74518
lmgB-RC	549.831	-0.0475716	0.08244	0.36809	0.774192
Acf1-RA	1442.2	-0.046361	0.0812258	0.373305	0.775749
CG42233-RB	152.036	-0.00744322	0.0886572	0.858593	0.957869
Ack-RA	548.162	-0.0166736	0.076765	0.738543	0.919605
Ack-like-RA	734.443	-0.0392853	0.0788633	0.451657	0.807261
Acn-RC	1159.41	-0.0470354	0.0735699	0.363984	0.772832
Acox57D-d-RA	472.482	-0.0422189	0.0806381	0.418997	0.791353
Sdc-RK	1455.33	0.0255615	0.0642734	0.608249	0.872951
Acox57D-p-RA	551.896	0.0212222	0.0755939	0.675647	0.897519
Acp1-RA	96.4749	0.0320461	0.107442	0.015606	0.199812
Acp65Aa-RA	158.519	0.0195051	0.102933	0.0364531	0.319358
Acph-1-RA	594.28	-0.101818	0.0941564	0.094618	0.483965
Acsl-RE	5488.7	-0.0223526	0.0683164	0.658399	0.891422
CG30355-RA	8.74144	0.00738217	0.100107	0.545014	0.84821
Act42A-RA	2242.54	-0.153617	0.0913518	0.0193004	0.224882
Act57B-RA	5111.9	0.408095	0.155427	0.000493669	0.0197116
Act5C-RA	19819.6	-0.109376	0.0675189	0.0416125	0.338866
Act79B-RB	2579.52	1.35975	0.17903	1.51014e-15	3.05109e-12
Act88F-RA	3372.13	1.53568	0.327701	1.12273e-07	2.54446e-05
Actbeta-RA	45.1261	0.0539303	0.118103	0.0564104	0.394365
CG4313-RE	109.507	-0.0244718	0.0942271	0.535545	0.843611
Acyp2-RB	89.2207	0.0122199	0.09317	0.740054	0.92059
AdSS-RA	2126.76	0.0306331	0.0614295	0.5084	0.830775
CR44047-RA	131.559	0.0209746	0.0905599	0.625718	0.879786
Ada-RA	25.649	-0.00553308	0.0983043	0.79253	0.936352
Ada1-1-RA	9.26014	0.00587756	0.0995668	0.695762	0.902953
CG18787-RB	61.8272	-0.0295985	0.100073	0.372858	0.775749
Ada1-2-RA	33.6298	0.00566583	0.0969608	0.829164	0.948585
CG18789-RA	17.6487	-0.00748391	0.0993142	0.663412	0.892738
Ada2a-RE	140.824	0.0338818	0.0957843	0.42524	0.79314
Adam-RA	894.013	-0.0653731	0.0791749	0.23221	0.66965
AdamTS-A-RB	404.545	0.0886345	0.127095	0.102555	0.496785
AdenoK-RC	762.321	-0.075876	0.0849657	0.185269	0.62285
Adf1-RE	594.747	0.0302057	0.0933841	0.484482	0.821449
CR45128-RA	14.5937	0.00299381	0.0998289	0.801277	0.938492
Adgf-A-RB	448.398	0.0355289	0.0912913	0.44582	0.804889
CG32181-RB	6.67272	-0.00271621	0.0997237	0.825482	0.947616
Adgf-C-RA	24.6454	0.0170838	0.100571	0.3849	0.779585
AdipoR-RA	2366.44	-0.0309587	0.0711677	0.541072	0.84724
Adk1-RB	369.838	0.362865	0.163877	0.00146813	0.0417962
AdoR-RB	33.0482	0.00125178	0.0973181	0.960182	0.989299
CR46082-RA	19.7542	0.00167247	0.0982785	0.936445	0.982149
Ady43A-RA	240.04	-0.0150095	0.0886309	0.730161	0.916768
Aef1-RC	1296.06	-0.155971	0.100073	0.022272	0.24256
CG5664-RA	161.982	-0.055666	0.108745	0.197542	0.634119
Ag5r-RC	804.527	0.156495	0.143442	0.0356605	0.31706
Ag5r2-RA	692.6	0.154823	0.150554	0.0367143	0.319358
Ahcy13-RB	2565.31	-0.0931247	0.0778905	0.0990133	0.493226
Ahcy89E-RD	83.9426	0.0585156	0.117291	0.109216	0.506797
Akap200-RD	4091.07	-0.0234873	0.0628832	0.598985	0.868939
grk-RA	202.262	-0.0297564	0.0922474	0.501556	0.827688
Akh-RA	32.8085	0.00399548	0.0972644	0.873316	0.961005
AkhR-RC	364.249	0.00510985	0.0833983	0.913415	0.973927
Akt1-RA	1129.48	-0.00204903	0.0664422	0.96649	0.991822
Alas-RA	1613.08	0.553847	0.134407	2.19894e-06	0.000296182
Ald-RB	12728.9	0.311083	0.133958	0.00141821	0.0410269
CR44321-RA	417.372	0.549846	0.157462	2.44748e-05	0.00204334
Aldh-III-RQ	1073.77	0.00258915	0.0658368	0.959193	0.988954
Alg-2-RC	351.494	-0.0641155	0.0943017	0.236724	0.674889
Alg10-RA	199.287	-0.0733376	0.110865	0.162034	0.596618
wls-RB	535.566	-0.113298	0.113666	0.0774844	0.448735
Alk-RB	193.08	0.058765	0.112804	0.161274	0.596333
AlkB-RA	85.0589	-0.0503115	0.107313	0.211499	0.65092
CR43979-RA	207.673	-0.000503347	0.0843338	0.989111	0.997358
Amun-RB	2416.45	-0.0585631	0.0697346	0.263148	0.693924
Amy-d-RA	1852.97	-0.142126	0.122705	0.0429726	0.345903
Amy-p-RB	3908.72	-0.0271007	0.084486	0.57614	0.861427
Ance-RA	944.518	0.0169761	0.0698178	0.737064	0.918738
Ance-3-RB	50.2033	0.00596629	0.0961629	0.836311	0.950721
CG42711-RB	25.4777	-0.03313	0.106064	0.127483	0.54156
CG16885-RA	92.6278	1.53897	0.365848	1.06448e-06	0.000165437
CG16884-RA	48.8772	1.23135	0.449984	0.000208662	0.0110361
Ance-4-RA	368.667	-0.0180384	0.0859839	0.69235	0.901856
Ance-5-RA	176.814	-0.0361065	0.0952766	0.407062	0.788577
Ank-RE	2405.39	-0.0601324	0.0632262	0.230233	0.668339
Antp-RE	87.7048	0.416064	0.509182	0.00726213	0.124934
AnxB9-RF	1650.03	0.0250086	0.0767227	0.6225	0.879416
r-l-RA	802.363	-0.0387775	0.080532	0.457154	0.807682
Apc-RA	893.217	-0.0600531	0.0763167	0.263633	0.694485
Apc2-RA	461.533	-0.0533835	0.103987	0.242352	0.679243
CG5510-RA	392.196	-0.0323013	0.0813878	0.522975	0.837921
Aph-4-RA	1851.97	0.460978	0.146544	9.53376e-05	0.0062539
mir-4948-RM	78.3964	0.148206	0.255784	0.021251	0.237213
Aplip1-RB	50.1628	0.0753418	0.136487	0.0398177	0.33106
Apoltp-RC	2915.4	0.0400898	0.0786334	0.441026	0.801419
Appl-RC	560.807	0.544307	0.128322	1.23483e-06	0.000180786
Aprt-RC	193.665	0.0278681	0.0883866	0.550986	0.8503
Aps-RC	2659.15	-0.117836	0.0797229	0.0453897	0.356578
Arc1-RA	668.054	0.273537	0.213084	0.00977501	0.1503
Arc2-RA	38.8041	0.00160983	0.0973179	0.948574	0.986234
Arc42-RA	459.994	-0.0619722	0.0918726	0.253229	0.685087
Arf102F-RB	691.776	-0.0469791	0.0789123	0.374618	0.776596
Arf51F-RA	922.508	-0.0693172	0.0794955	0.208658	0.64707
Arf79F-RH	4044.18	-0.0465655	0.0579309	0.321733	0.74175
CR45969-RA	127.393	-0.0308601	0.0951454	0.456649	0.807682
CG11109-RB	200.664	-0.0288095	0.0925769	0.505453	0.829202
ArfGAP1-RB	826.317	-0.0579162	0.0773787	0.281945	0.710098
ArfGAP3-RA	894.8	-0.0848418	0.0811887	0.13579	0.5547
Arfrp1-RA	136.217	-0.0375167	0.0984604	0.365442	0.773669
Argk-RH	8114.26	0.420229	0.110201	8.83281e-06	0.000959452
Arl1-RA	327.174	-0.0514645	0.0945695	0.307722	0.731266
DNApol-delta-RA	587.874	-0.0483851	0.0940761	0.32926	0.748536
Arl2-RA	81.9932	-0.0975597	0.154158	0.0491654	0.370764
CG9601-RA	254.752	-0.00796845	0.0823197	0.865416	0.960408
Arl4-RB	346.369	-0.0112444	0.0796235	0.81762	0.944169
Arp10-RB	196.021	-0.0486017	0.0954597	0.321602	0.74175
Arp2-RB	1445.06	-0.123245	0.0818902	0.0401694	0.331915
Arp3-RA	885.445	-0.07069	0.0867029	0.207374	0.645851
CG12321-RA	460.044	0.0363475	0.0811219	0.47808	0.816959
Arpc1-RB	712.897	-0.0194013	0.0705303	0.701725	0.905838
Arpc2-RB	2179.99	-0.225964	0.0949483	0.00205855	0.0540141
Arpc3A-RC	224.35	-0.0651706	0.10247	0.211764	0.65092
Arpc3B-RB	34.0582	-0.0020936	0.0969556	0.926058	0.978322
Arpc4-RA	311.119	-0.0790195	0.107384	0.1587	0.590926
WDR79-RC	209.379	-0.0313771	0.0921771	0.482542	0.820232
Arpc5-RA	330.286	-0.0274217	0.0828555	0.578705	0.861931
Drp1-RB	1050	-0.0849817	0.0813761	0.135211	0.554528
Arr1-RB	3394.82	0.40042	0.1304	0.000146591	0.00865998
Ars2-RA	1482.67	-0.112467	0.0943922	0.0707656	0.438304
Art1-RA	1153.27	-0.0682439	0.0811718	0.216269	0.653554
Art3-RB	398.416	-0.028819	0.0821679	0.563113	0.85673
Asap-RD	955.884	-0.0345613	0.0701912	0.497947	0.825954
CG32280-RA	274.983	0.0876762	0.109198	0.132088	0.549688
Asph-RL	363.108	0.504333	0.178086	0.000220981	0.0113317
AstA-RA	47.7316	0.0432649	0.108113	0.173791	0.611376
AstA-R1-RB	6.88261	0.00735692	0.100379	0.453602	0.807682
AstA-R2-RA	21.5216	0.0260443	0.103454	0.184422	0.622231
AstC-RB	97.6855	0.0705033	0.122697	0.10729	0.505286
AstC-R2-RE	10.8927	0.00686878	0.0994889	0.668646	0.894065
Asx-RD	520.809	-0.0401258	0.0853501	0.426876	0.794225
Atac2-RA	130.046	-0.0316224	0.0956537	0.442302	0.80189
Atac3-RB	171.991	-0.0320382	0.0941253	0.457214	0.807682
Ate1-RC	433.011	0.0131667	0.080496	0.788476	0.935111
Atet-RD	430.08	0.0853295	0.11353	0.13281	0.550511
Atf-2-RA	125.628	-0.0436361	0.100353	0.310012	0.733307
CG16896-RA	278.623	-0.0344699	0.0907215	0.461644	0.810492
Atf3-RC	442.96	0.188536	0.256236	0.0217109	0.239436
Atf6-RA	572.257	-0.164204	0.109642	0.022048	0.241049
Atg1-RA	1102.31	0.00456142	0.0745209	0.931149	0.979918
CG42709-RA	339.362	-0.00580913	0.0799703	0.903834	0.970404
Dgk-RH	94.8081	0.0567694	0.112977	0.154834	0.583415
Atg12-RB	46.2401	-0.0584199	0.119988	0.0710433	0.438411
l(3)neo18-RA	1136.94	0.098157	0.0940815	0.105853	0.503448
Atg13-RA	661.175	-0.124079	0.104739	0.0581789	0.401831
Atg14-RA	208.569	0.0424547	0.0948453	0.367512	0.774106
yem-RB	1060.03	-0.0627117	0.084976	0.255395	0.686713
Atg16-RA	326.899	-0.0434073	0.0888926	0.388593	0.780431
Atg17-RC	1532.87	0.0538845	0.0774562	0.315035	0.736686
Atg18a-RG	587.436	0.0194147	0.0801146	0.715367	0.911044
Atg18b-RB	497.509	0.0298612	0.0798317	0.573176	0.860924
Atg2-RA	1080.89	0.0511687	0.077581	0.337666	0.755222
Atg3-RA	380.964	-0.062306	0.0902894	0.254472	0.686291
Atg4a-RB	649.143	0.0526661	0.0834198	0.322174	0.74175
CG4629-RE	183.303	0.0418001	0.103284	0.274577	0.704735
Atg6-RA	163.25	-0.0266237	0.0900279	0.552946	0.851243
Atg7-RB	222.509	-0.0072763	0.0850796	0.870209	0.961005
CG5335-RA	249.139	-0.0192414	0.0849355	0.679277	0.898343
Atg8a-RA	3234.75	0.118112	0.0911516	0.0563918	0.394365
Atg9-RB	442.371	0.00789193	0.0787928	0.872909	0.961005
Atox1-RA	409.72	-0.032187	0.0812814	0.525256	0.838491
Atpalpha-RJ	9957.47	0.0668029	0.0777189	0.227848	0.664469
Atu-RA	508.212	-0.0901092	0.0968278	0.129544	0.547317
Atx-1-RB	6.04605	-0.00204916	0.099749	0.863253	0.959589
Atx2-RB	1663.59	0.0200801	0.0615319	0.681372	0.898651
Atxn7-RD	300.129	-0.0557526	0.0920318	0.285661	0.714117
Awh-RC	6.65524	0.00559432	0.100046	0.620249	0.878467
Axn-RC	817.748	-0.0327836	0.0828346	0.513642	0.834118
CR44045-RA	46.587	0.00208062	0.0964948	0.940099	0.98319
CG7928-RA	178.457	-0.0291302	0.0907096	0.518496	0.836892
Axud1-RB	310.003	-0.0359604	0.0882552	0.460593	0.809889
B4-RC	1207.99	-0.00670827	0.0656714	0.891937	0.966534
B52-RM	2353.6	0.0187118	0.0673626	0.710303	0.909292
CG13229-RB	768.971	-0.050044	0.0862798	0.342761	0.760484
BCAS2-RA	232.014	-0.0990977	0.125563	0.0944982	0.483965
BCL7-like-RA	282.425	-0.0269096	0.0915664	0.536707	0.844256
mgl-RC	1686.01	-0.0224875	0.0847984	0.625156	0.87945
BG642312-RA	22.2447	-0.000888249	0.0985176	0.961287	0.989814
BHD-RA	88.1946	-0.0260651	0.095948	0.490946	0.822749
RpL18-RA	7183.44	-0.0104526	0.064136	0.838177	0.951443
BI-1-RB	922.82	-0.0116416	0.0688215	0.816133	0.94344
BM-40-SPARC-RA	1386.43	0.130503	0.0932894	0.0412554	0.337774
CG5728-RA	1129.6	-0.0714989	0.0743841	0.188118	0.624877
BTBD9-RA	622.663	0.00158285	0.0790121	0.975136	0.993029
Baldspot-RA	1272.34	0.049581	0.0808251	0.3521	0.766375
Bap170-RA	1152.92	-0.0753826	0.101607	0.182117	0.620069
Bap55-RA	399.669	-0.0504435	0.0886534	0.333588	0.752173
Bap60-RA	1005.39	-0.13939	0.125702	0.0459382	0.358907
Bem46-RA	298.34	-0.0950994	0.109449	0.114226	0.515139
okr-RA	254.884	-0.0299759	0.0874279	0.530295	0.840977
Best1-RB	520.888	-0.00337704	0.0762024	0.938838	0.98319
Best2-RA	759.183	-0.0707699	0.092973	0.218188	0.655408
Bet1-RA	163.018	0.0288488	0.092614	0.50716	0.830352
Max-RD	207.981	-0.103788	0.13538	0.0812816	0.457273
Bet5-RA	81.4813	0.0334391	0.0990694	0.377727	0.777968
Bgb-RB	196.978	-0.0180737	0.0923387	0.648504	0.887642
BicD-RC	1666.06	-0.132194	0.0820395	0.0304051	0.287596
Sgt-RB	808.046	-0.0714107	0.0796592	0.199638	0.636704
BigH1-RA	1527.05	-0.132258	0.108508	0.0480945	0.36668
Bili-RC	34.7851	0.0627626	0.125073	0.0453678	0.356578
sra-RA	660.489	0.0247201	0.0793752	0.623647	0.879416
Bka-RA	149.97	-0.0263613	0.0917436	0.541749	0.84724
Blimp-1-RF	277.705	0.0320242	0.0963425	0.432125	0.79732
Blos1-RB	76.4676	-0.0102282	0.0930912	0.776643	0.932593
tra2-RB	310.422	-0.258301	0.151872	0.00644731	0.115072
Blos2-RA	53.5674	-0.0165255	0.0969618	0.590674	0.865106
CG32069-RA	73.7329	0.0135481	0.0942099	0.700737	0.905015
Blos4-RB	56.6613	0.00478395	0.095327	0.876546	0.961171
Bmcp-RB	371.989	-0.00047622	0.0809664	0.989948	0.997546
BoYb-RA	263.321	-0.0348148	0.0894532	0.462767	0.810907
Br140-RB	1146.92	-0.101578	0.107078	0.0994252	0.493226
Brca2-RA	303.746	-0.111616	0.144187	0.0670711	0.431895
Brd8-RA	249.751	-0.0645927	0.099584	0.222562	0.659199
Bre1-RB	1029.83	-0.0672274	0.0929497	0.222588	0.659199
Brf-RA	322.914	-0.0489872	0.0891762	0.342329	0.760484
lute-RB	562.366	-0.00735819	0.0800995	0.879838	0.962335
Brms1-RA	401.563	-0.0248794	0.0802409	0.618488	0.87777
Bruce-RD	2647.93	-0.014597	0.0654966	0.768933	0.930124
Bsg-RA	2943.08	0.0679278	0.0764696	0.214533	0.652834
Bsg25D-RG	780.462	-0.155971	0.105103	0.0250889	0.258885
BtbVII-RG	1952.03	-0.137506	0.0918345	0.0319954	0.297622
Btd-RA	23.672	-0.0114851	0.0987231	0.607877	0.872951
BthD-RA	349.532	0.0166072	0.0863296	0.717267	0.911898
tth-RC	1070.17	-0.0445918	0.0748498	0.394276	0.782428
Btk29A-RE	1195.03	-0.0318004	0.0740113	0.535312	0.843611
Bub1-RC	482.584	-0.0620585	0.0957538	0.241128	0.679243
BubR1-RA	587.002	-0.0459487	0.0912663	0.356405	0.768935
Buffy-RA	83.6399	-0.0131346	0.0941406	0.733166	0.917799
CG13196-RA	14.0495	0.00373509	0.0993239	0.811723	0.943291
Bx42-RB	780.688	-0.023626	0.0723127	0.644034	0.886568
C1GalTA-RA	529.132	-0.0758391	0.106749	0.164183	0.598198
C3G-RC	722.226	-0.0159964	0.071244	0.751259	0.923763
CAH1-RA	593.758	0.48813	0.176971	0.000269552	0.0128444
adat-RA	521.455	0.419055	0.186714	0.0011685	0.0358791
CAH2-RB	386.609	0.186427	0.170064	0.0238221	0.25094
CAHbeta-RB	230.079	0.0753656	0.136663	0.0398075	0.33106
RagA-B-RA	296.024	0.169222	0.145486	0.0287572	0.278796
CASK-RF	1180.5	0.0198485	0.0702005	0.696343	0.903126
CG6972-RA	64.5139	0.0182057	0.0984865	0.515041	0.835164
CCHa1-RB	8.31608	-0.00140568	0.099531	0.915907	0.975075
CCHa1-R-RA	7.76674	0.0165683	0.101667	0.197352	0.63391
CCHa2-RC	204.651	0.0522886	0.104943	0.238743	0.676629
CCKLR-17D3-RB	6.61045	-0.00170238	0.0998074	0.881416	0.963122
CD98hc-RB	2325.33	-0.0678598	0.0754285	0.217291	0.653879
CDase-RF	142.68	0.214721	0.264156	0.018104	0.216948
CG10013-RA	21.3243	0.00433936	0.0994182	0.77714	0.932593
CG10019-RC	16.2523	0.0086386	0.0992611	0.638412	0.883665
CG10026-RA	44.6096	0.0334728	0.105162	0.186045	0.623031
CG10031-RA	116.461	0.387072	0.271023	0.00518827	0.0998321
CG10035-RB	20.5863	0.00599461	0.100524	0.358751	0.769776
CG10038-RB	175.212	-0.0343249	0.0956378	0.415321	0.791192
CG10050-RA	91.0485	0.0126756	0.0929004	0.734602	0.918389
Obp84a-RA	28.6263	0.0220204	0.100687	0.370718	0.775749
CG10051-RA	32.0738	0.0385934	0.108746	0.0936278	0.483965
CG9416-RB	163.253	0.00922628	0.0933221	0.797199	0.937388
CG10053-RB	56.494	0.00409713	0.0946987	0.892001	0.966534
CG10055-RA	566.016	-0.0626509	0.0911955	0.249354	0.682556
CG10062-RA	69.1172	0.0254868	0.0980313	0.45399	0.807682
CG10073-RC	6.47218	-0.00868117	0.100236	0.48111	0.819009
CG10077-RA	4012.44	0.0513974	0.0666959	0.31947	0.740035
CG10082-RA	950.84	0.224872	0.145083	0.010373	0.156401
CG30284-RB	5.76184	-0.0021569	0.0998064	0.851171	0.955389
CR43786-RB	209.039	0.0816685	0.126583	0.10418	0.499965
CG10086-RA	117.861	-0.0580654	0.111009	0.176557	0.61328
CG10089-RE	45.1367	0.0162474	0.0976034	0.57651	0.861427
CG10092-RA	249.064	-0.0430152	0.0918376	0.379553	0.77833
mRpS9-RA	560.569	0.0214239	0.0755284	0.672054	0.895658
CG10098-RA	324.039	-0.0455239	0.0881311	0.375144	0.776857
CG10068-RA	237.906	-0.023628	0.0877534	0.60686	0.872625
CG10126-RB	75.7102	0.0280687	0.0990213	0.412006	0.789505
CG10131-RA	64.4366	0.0312332	0.100277	0.361219	0.770977
CG10132-RA	96.0298	0.0357444	0.0996787	0.354457	0.767244
CG10166-RA	210.84	0.0159546	0.0891204	0.712127	0.910419
CG10137-RA	64.8202	0.0321443	0.100879	0.34248	0.760484
CG10165-RC	187.42	0.031488	0.0941599	0.464391	0.812342
CG10139-RB	110.395	0.0228994	0.0977061	0.488889	0.822429
CG10144-RA	310.386	-0.189183	0.160183	0.0219817	0.241049
CG10147-RB	62.6513	-0.0414868	0.105893	0.218364	0.655564
CG10151-RB	9.34418	0.0113873	0.100253	0.450833	0.807261
CG10154-RA	11.7183	0.0192143	0.102426	0.12663	0.539798
CG10163-RA	174.214	-0.0302413	0.102903	0.267889	0.698198
CG10168-RA	11.6299	0.0356051	0.108734	0.0292857	0.280745
CG10170-RA	94.0924	0.0379563	0.101977	0.304272	0.728176
CG10171-RB	207.728	-0.012647	0.0858312	0.780114	0.933419
CG10175-RE	36.527	0.0209318	0.1007	0.372205	0.775749
CG10176-RC	37.375	0.022069	0.100566	0.379566	0.77833
kon-RC	89.4824	0.0278641	0.0979807	0.437073	0.799765
CG10178-RA	214.62	-0.0315454	0.0950462	0.451649	0.807261
CG10182-RA	84.7563	0.0117114	0.0973844	0.67056	0.894848
CG10184-RA	140.545	-0.0899277	0.135973	0.0816679	0.458239
CG10186-RG	453.203	0.452306	0.15199	0.000156821	0.00910465
CG10188-RA	583.778	-0.0295298	0.0857452	0.537304	0.844548
swm-RA	1770.23	-0.00271194	0.0700753	0.956236	0.98863
CG10195-RC	116.843	-0.00561559	0.0897089	0.889081	0.965649
CG10205-RB	43.5076	-4.38559e-06	0.0965273	0.998215	0.999297
CG10208-RA	132.543	0.0458288	0.102979	0.272456	0.702668
CG10209-RB	257.405	-0.114451	0.125775	0.0742647	0.44214
CG10211-RA	87.9364	0.017349	0.0976256	0.558963	0.855292
CG10217-RB	606.4	-0.0916034	0.0961239	0.124181	0.535977
CG10222-RB	115.634	-0.0608442	0.112805	0.163662	0.597892
CG10226-RB	256.55	0.185705	0.245521	0.0228237	0.245543
CG10237-RB	1363.82	0.0316213	0.0715579	0.538375	0.845384
RanGAP-RA	792.507	-0.0836913	0.0906037	0.143996	0.570573
CG1024-RE	188.341	0.0308423	0.0945289	0.466699	0.813488
CG42537-RA	10.616	0.00893427	0.0999823	0.536286	0.844036
CG10253-RB	86.5021	0.147063	0.328952	0.00902156	0.143295
CG10254-RC	4910.37	-0.205342	0.0896383	0.00292467	0.0658669
CR43903-RA	600.004	-0.285244	0.119965	0.00139358	0.0406877
aPKC-RA	849.266	-0.140406	0.0911743	0.02906	0.279851
CG10262-RA	13.4884	0.0149239	0.100491	0.396021	0.782552
CG10264-RA	17.4542	0.00430535	0.0986367	0.825265	0.947609
CG10407-RB	530.554	-0.0382864	0.107837	0.135572	0.554697
CG10265-RC	131.706	-0.0116407	0.0908962	0.770401	0.930641
CG10286-RA	439.576	-0.0736991	0.0999837	0.185791	0.62285
CG1041-RB	312.378	0.0390297	0.0867975	0.424959	0.79314
CG10289-RC	1063.41	-0.00934564	0.0737128	0.851388	0.955389
CG10300-RA	48.2681	0.0323326	0.103404	0.257574	0.68891
nau-RB	17.8843	0.0135222	0.0996194	0.506507	0.829695
CG10306-RA	839.58	-0.00380858	0.0697434	0.938766	0.98319
Tbp-RA	244.478	0.01822	0.0885414	0.681134	0.898651
CG10307-RA	65.6631	0.0808518	0.139723	0.0493203	0.371262
CG42497-RA	930.509	-0.037535	0.0779614	0.468666	0.813488
CG10320-RB	714.162	0.304089	0.12938	0.0013593	0.0401512
Rae1-RA	357.404	-0.0378924	0.0833261	0.457957	0.807682
CG10321-RA	578.862	-0.0161823	0.0739312	0.748244	0.923281
CG10326-RA	471.695	-0.121806	0.108428	0.0626721	0.415701
CG10324-RA	120.639	-0.0146956	0.0907209	0.718301	0.912051
CG10333-RA	349.041	-0.0532246	0.0900083	0.310399	0.733322
CG10336-RC	284.776	-0.0481375	0.099264	0.299011	0.724541
CG10383-RB	440.751	0.0838675	0.12303	0.115115	0.517763
CG10338-RB	214.989	0.0119187	0.0853592	0.795319	0.937388
CG10339-RA	12.1403	0.00830509	0.0998622	0.574664	0.860924
CG10341-RA	319.675	-0.0200257	0.0816337	0.680958	0.898651
CG10376-RA	336.363	-0.0617004	0.097238	0.24227	0.679243
CG10343-RA	196.46	-0.013965	0.0873816	0.752229	0.924134
CG10344-RB	101.512	-0.0106293	0.0928526	0.77142	0.930716
CG10347-RB	213.866	-0.049526	0.0945831	0.319127	0.740035
CG10348-RC	21.2531	0.77848	1.05666	0.00533698	0.10211
CG10353-RC	558.442	0.184354	0.124711	0.017542	0.213248
CG10359-RG	43.2058	0.00469188	0.0960263	0.871672	0.961005
CG10361-RA	73.3642	-0.0523827	0.111293	0.160688	0.595475
CG10362-RA	26.7579	0.0194417	0.100061	0.419689	0.791353
CG10365-RD	470.001	0.0745125	0.10103	0.181139	0.619036
Rpn9-RB	1200.28	-0.0733923	0.0750067	0.17924	0.616476
CG10366-RA	223.784	-0.0781339	0.109877	0.154066	0.583049
CG10375-RA	229.184	-0.0160084	0.0886392	0.71188	0.910305
tst-RA	502.343	-0.0284814	0.0786256	0.574004	0.860924
CG10384-RD	27.2511	0.0537478	0.119181	0.0342905	0.310675
CG10395-RE	215.292	-0.0470369	0.10041	0.294923	0.72155
CG30441-RB	8.83902	-0.00533099	0.0996453	0.704964	0.906478
CG10399-RB	119.192	-0.00293586	0.0897959	0.940861	0.98319
sip2-RC	380.457	-0.030907	0.0897842	0.504633	0.829202
CG10405-RB	10.8937	-0.00643268	0.099573	0.671407	0.895268
CG10413-RA	1044.77	-0.0353043	0.0714963	0.4854	0.821449
CG10417-RB	1193.55	-0.10895	0.0819294	0.06511	0.425911
CG10418-RA	94.8425	-0.0195565	0.0946272	0.594214	0.866759
CG10420-RA	181.983	-0.0114285	0.0912186	0.771034	0.930695
CG10424-RA	285.336	-0.046978	0.0904533	0.34507	0.761612
CG10425-RA	368.102	0.0085544	0.0807565	0.861448	0.958994
CR46099-RA	76.0933	-0.0154015	0.0942953	0.665568	0.893209
CG10426-RA	97.9963	-0.0224691	0.0954053	0.541504	0.84724
CG10428-RA	236.886	-0.0345423	0.0932131	0.442461	0.80189
CG10431-RB	159.023	-0.00222963	0.0893616	0.952968	0.987838
Swip-1-RB	555.673	-0.0130976	0.0753442	0.815793	0.94344
CG10433-RA	1520.63	0.28385	0.123496	0.00159073	0.0437863
CG10440-RB	13.9672	0.019852	0.10163	0.277107	0.706218
CG10444-RA	523.762	-0.0535768	0.0858849	0.314401	0.736054
CG10445-RD	166.187	-0.0197805	0.0915104	0.628881	0.881325
CG10462-RF	483.641	-0.0789073	0.0903986	0.166548	0.601311
CG10463-RA	135.794	-0.00141733	0.0888516	0.971424	0.992051
CG10465-RA	558.285	-0.000810777	0.0789411	0.99316	0.998123
CG10466-RB	53.9914	-0.0261121	0.0992254	0.414523	0.791192
fs(2)ltoPP43-RA	329.962	-0.0378535	0.0868191	0.447495	0.805632
CG10470-RA	339.796	-0.0173769	0.0802696	0.721695	0.914436
l(2)37Bb-RA	330.753	-0.0164597	0.0869081	0.704434	0.906175
CG10477-RA	314.263	0.153631	0.200524	0.0328076	0.301842
CG10479-RA	142.4	0.0189398	0.0951457	0.597216	0.868241
CG10483-RA	44.9918	0.0454773	0.109984	0.143346	0.570573
CR45167-RA	14.0008	0.00645128	0.0991871	0.712903	0.910538
CG10492-RA	1145.38	0.035742	0.0791729	0.487296	0.822429
CG10495-RA	113.003	-0.0227574	0.0934584	0.566213	0.857811
CG10508-RL	50.5814	0.111506	0.198391	0.0149146	0.195267
CG12975-RA	120.15	-0.00626388	0.0901587	0.875047	0.961171
CG10513-RB	622.514	-0.0443448	0.0978202	0.330183	0.749217
CG10514-RA	585.585	-0.141166	0.190268	0.037037	0.320607
CG10516-RA	213.853	-0.475342	0.181633	0.000418684	0.0176969
CG10527-RA	1263.71	0.0291041	0.0706955	0.563875	0.856794
CR44704-RA	965.267	0.0250556	0.0728812	0.624084	0.879416
CG10543-RA	778.129	-0.054244	0.0782343	0.314096	0.735609
CG10550-RB	485.688	0.22799	0.159338	0.0118547	0.170323
CG10553-RA	386.186	0.451728	0.176218	0.000501547	0.0198691
CG10555-RA	831.122	-0.156017	0.117901	0.0304036	0.287596
CG10559-RB	18.7682	0.0151388	0.0999738	0.456144	0.807682
CG10560-RA	217.298	0.15325	0.208946	0.0314936	0.294582
CG10561-RA	153.164	0.0483493	0.0999572	0.292631	0.720589
Ddc-RB	229.803	0.354001	0.192406	0.00319717	0.0706737
CG10562-RA	173.912	0.09153	0.128493	0.0994638	0.493226
CG10566-RA	16.3757	0.00308483	0.098801	0.867428	0.960408
CG10565-RA	1384.71	-0.0630153	0.082197	0.24975	0.682556
CG10570-RC	2164.48	0.221679	0.11774	0.00633708	0.113506
CG10576-RC	4409	-0.163343	0.0741743	0.00605052	0.110223
CG10584-RA	106.488	0.00236564	0.0907607	0.952728	0.987838
CG10585-RA	242.935	0.0120145	0.084487	0.797016	0.937388
CR45801-RA	88.4279	0.0378926	0.100888	0.324843	0.744625
CG10590-RA	510.031	-0.0686613	0.0877693	0.217166	0.653697
CG10591-RA	7.4393	-0.00114868	0.100429	0.669269	0.894306
CG10592-RA	508.791	0.848329	0.180721	1.24877e-07	2.65319e-05
CG10600-RC	1051.44	0.0428802	0.077735	0.414485	0.791192
CG10602-RE	1303.94	-0.0669374	0.0771273	0.219968	0.656849
CG10616-RB	315.994	-0.00973591	0.0834651	0.835603	0.9504
CG10663-RD	25.5887	-0.0319542	0.104791	0.187116	0.624453
CG10621-RB	534.761	0.051937	0.0870438	0.324362	0.74416
CG10623-RA	870.454	0.0142752	0.0815515	0.770724	0.930641
CG10625-RJ	26.3268	-0.0167672	0.0998732	0.447566	0.805632
CG10628-RA	164.398	-0.00672916	0.0885809	0.872318	0.961005
CG10631-RA	664.286	-0.0405458	0.0834903	0.431009	0.79657
CG10638-RD	411.351	-0.184548	0.136008	0.0199149	0.227312
CR43868-RA	48.8621	-0.0193092	0.0983952	0.503558	0.828793
CG10650-RB	572.373	0.0753336	0.0880627	0.184001	0.621872
CG10657-RA	50.068	0.022417	0.100431	0.386319	0.780111
CR45682-RA	49.0222	0.0250565	0.101111	0.346217	0.762146
CG10659-RA	74.5452	0.0230802	0.0972727	0.494094	0.824257
CG10660-RA	151.867	0.128868	0.197323	0.0325803	0.300572
CR45681-RA	9.396	0.0186662	0.102092	0.175802	0.61328
CG10669-RB	98.9015	-0.00676058	0.0936652	0.84336	0.953199
OS9-RB	39.7379	0.773228	0.426451	0.00192252	0.0512435
CG10681-RA	55.9968	-0.0157807	0.0969851	0.600766	0.869351
CG10646-RA	82.4688	-0.046372	0.104752	0.246406	0.680774
CG10688-RA	155.804	-0.0199831	0.0909262	0.634298	0.883665
CG4069-RA	400.634	-0.046492	0.084667	0.371614	0.775749
CG10702-RD	330.464	-0.00349482	0.0835167	0.939435	0.98319
CG17343-RA	44.399	0.000401226	0.0961982	0.990814	0.997546
CG10713-RA	7.84783	-0.00737534	0.100048	0.557813	0.854181
CG10721-RB	95.7926	0.00566792	0.0916857	0.882193	0.963149
Taf13-RA	124.995	-0.00781068	0.089314	0.849176	0.954425
CG10725-RB	29.1853	0.0447476	0.112016	0.0748171	0.442574
CG10731-RC	94.3138	-0.0182528	0.0943455	0.617799	0.877162
CG10732-RC	509.267	0.0342147	0.0779328	0.507532	0.830553
CG10133-RA	193.585	-0.0715358	0.111891	0.162118	0.596618
CG10737-RR	1057.89	0.294257	0.108026	0.0005401	0.0209046
CG10738-RC	34.2737	-0.00167443	0.0969421	0.938732	0.98319
CG10116-RA	135.523	0.247284	0.338279	0.0139149	0.187425
CG1074-RA	364.006	0.0301787	0.0888885	0.522455	0.837667
CG1077-RA	625.57	-0.0128382	0.100229	0.430383	0.796475
CG10777-RB	2249.88	-0.165965	0.0798248	0.00748446	0.127286
CG10778-RA	281.072	0.118632	0.159647	0.0540241	0.38651
CG10795-RA	162.536	-0.0290975	0.0947258	0.48011	0.8186
CG10799-RA	123.254	-0.0118746	0.0907279	0.766761	0.929108
CG10809-RB	245.807	-0.0729107	0.110469	0.164473	0.598198
CG10830-RA	121.398	0.0767293	0.126178	0.100499	0.494532
CG10866-RB	132.281	0.0145127	0.0909182	0.721731	0.914436
CG10874-RC	321.158	-0.0229297	0.0821991	0.639028	0.883665
CR44065-RA	189.823	-0.00591013	0.0856445	0.887518	0.965093
CG10898-RA	164.541	-0.085982	0.135543	0.0789089	0.450679
CG1090-RH	118.279	0.13534	0.224933	0.0244512	0.2557
CG11035-RA	79.5208	-0.00392156	0.0925259	0.91154	0.973745
CG10907-RA	117.227	-0.0415879	0.099142	0.343123	0.760557
CR45907-RA	46.3428	-0.0180268	0.0980912	0.530154	0.840977
CG10910-RB	760.254	-0.0605502	0.104491	0.224187	0.661428
CG10911-RA	3018.26	0.115164	0.0870194	0.0592698	0.404242
CG10912-RA	649.066	0.218123	0.148438	0.0123578	0.174775
CG10914-RA	147.858	-0.0193081	0.09316	0.619184	0.878264
CG10915-RB	533.101	-0.0229942	0.0798284	0.644563	0.886568
Nup75-RA	447.39	-0.0153315	0.0789613	0.755665	0.925277
CG10916-RA	127.747	0.0132294	0.0915173	0.738888	0.919809
CG5726-RA	983.182	-0.163092	0.102323	0.0192996	0.224882
CG1092-RC	135.424	-0.00099369	0.0921082	0.976945	0.993667
CG10924-RA	183.432	0.0282403	0.0989581	0.411156	0.789338
CG10927-RA	35.9248	0.0156419	0.098398	0.553502	0.851451
mRpS28-RA	124.332	0.01256	0.0914696	0.75116	0.923763
CG10932-RB	1047.83	-0.0124553	0.0665924	0.80244	0.938846
Snx16-RA	280.862	0.0214514	0.0831575	0.645736	0.886597
CG10934-RA	6.10521	-0.00303023	0.0998113	0.796257	0.937388
CG10936-RA	333.986	-0.0617504	0.10855	0.19541	0.632082
CG10943-RA	68.1273	-0.0297512	0.100133	0.373066	0.775749
CG10947-RB	152.178	0.556496	0.248307	0.000948865	0.0305268
CG10948-RB	257.064	-0.0301532	0.0861451	0.517605	0.83609
CG10949-RB	124.963	-0.0116528	0.0903863	0.773574	0.931313
CG10959-RA	138.795	-0.0517505	0.106927	0.218146	0.655408
CG10960-RB	2365.19	-0.0204727	0.0614001	0.702913	0.905838
CG10970-RB	246.451	0.093365	0.123834	0.104021	0.499965
CG10979-RA	768.596	-0.107812	0.114834	0.0865946	0.467546
CG10984-RC	359.54	-0.0389586	0.0899902	0.42352	0.79314
CG10973-RB	151.993	0.0185793	0.0900478	0.665753	0.893209
CG11000-RC	101.237	0.415334	0.35623	0.00618872	0.11164
CG11007-RB	367.621	-0.0817196	0.0996769	0.156721	0.587457
CG1103-RA	329.293	-0.199414	0.142454	0.0161595	0.204054
CG11030-RB	422.524	-0.00222541	0.0774961	0.963001	0.990454
CG11147-RB	570.24	0.058206	0.0988758	0.255661	0.686782
CG11034-RC	197.44	0.0169984	0.0873971	0.704398	0.906175
CG11044-RA	40.9881	0.0805131	0.145382	0.0234053	0.249147
CG11050-RA	1406.03	0.434469	0.146372	0.000173475	0.00972597
CG11052-RD	5.83847	-0.00407652	0.0999155	0.720339	0.913444
CG11069-RA	57.5817	-0.0180565	0.096938	0.567153	0.858206
CG11070-RA	548.559	-0.0112768	0.0730365	0.820865	0.946223
CG11073-RA	474.642	0.494429	0.175648	0.000234663	0.0117939
CG11076-RA	880.918	-0.108664	0.0892941	0.0745861	0.442574
ATPsyn-beta-RC	20224.7	0.316613	0.108992	0.000318669	0.0144358
CG31121-RA	101.446	-0.0192724	0.0951863	0.588341	0.864116
CG1109-RA	621.168	-0.0588914	0.0831789	0.278805	0.706418
Xe7-RD	684.72	0.0054297	0.0759595	0.914065	0.974141
CG11095-RA	93.2452	0.00904134	0.093938	0.797781	0.937388
CG11099-RA	64.9188	0.668674	0.418373	0.00279939	0.0651599
CG13869-RA	9.44429	0.0162462	0.101518	0.225385	0.662446
CG11103-RB	81.4073	0.0331594	0.101365	0.327253	0.746255
CG11107-RA	668.624	-0.0238153	0.0782585	0.629227	0.881371
Gr43a-RB	24.4438	-0.0156929	0.0998673	0.457732	0.807682
CR45968-RA	1345.9	-0.0314682	0.0728403	0.53774	0.84496
CG11110-RA	125.679	0.028481	0.0945125	0.487796	0.822429
CG33786-RA	200.981	-0.0336708	0.0929622	0.45375	0.807682
CG11122-RA	886.314	-0.0434324	0.075252	0.406463	0.78842
CG11123-RA	321.108	-0.0466654	0.0915517	0.352482	0.766492
CG11127-RA	199.37	-0.00486129	0.0850323	0.913857	0.974023
CG11138-RE	697.864	-0.0164345	0.0740895	0.744733	0.922368
CG11141-RC	239.652	-0.0155248	0.0890019	0.717858	0.911991
CG11148-RH	3205.27	-0.00579097	0.0598512	0.90889	0.972396
CG11149-RE	70.4732	0.00945296	0.0954893	0.760582	0.926523
CG11155-RA	382.599	0.228783	0.193188	0.0147615	0.194675
CG32017-RD	180.879	0.119311	0.166267	0.051753	0.380975
CG11158-RA	88.5146	0.00210418	0.0939371	0.950848	0.987303
CG9940-RB	736.023	-0.052804	0.0764126	0.324053	0.74416
CG1116-RA	210.618	0.0127774	0.0892702	0.763229	0.927778
CG11160-RC	33.1384	0.0541067	0.118763	0.0462297	0.3595
CG11162-RA	40.8913	0.037173	0.10603	0.188423	0.624877
CG11164-RB	262.636	-0.0738072	0.110356	0.162944	0.597047
CG11168-RC	157.038	0.0123396	0.0910476	0.758298	0.925971
CG11275-RA	150.162	0.358836	0.258965	0.00595425	0.109165
CG11178-RC	303.9	-0.042735	0.0885844	0.396156	0.782552
CG11190-RA	548.557	-0.0519184	0.0804934	0.331006	0.749399
CG11191-RB	24.142	0.0239503	0.102378	0.250781	0.683018
CG11192-RB	11.2559	0.0148184	0.10078	0.352425	0.766492
CG11200-RB	269.487	-0.0530447	0.0998039	0.270023	0.700937
CG11210-RA	458.365	-0.0292727	0.0788898	0.562384	0.856268
Cul4-RA	714.837	-0.0290747	0.073706	0.572105	0.860343
CG11211-RA	21.5666	0.0676784	0.13422	0.00794282	0.132845
CG11221-RB	27.6458	0.0186887	0.0998071	0.441123	0.801419
CG11236-RB	183.706	-0.00476649	0.0877556	0.9104	0.973316
CG1124-RA	103.096	0.0211953	0.0958103	0.55374	0.851688
CG11247-RD	348.019	-0.0781024	0.102146	0.166911	0.601723
CG11248-RA	296.495	-0.0719417	0.101294	0.19021	0.626139
Sfp78E-RB	5.78143	0.000619089	0.0998183	0.958104	0.988749
Als2-RA	666.971	-0.0463441	0.0815652	0.379642	0.77833
CG11257-RA	65.9711	0.019905	0.0973992	0.531757	0.842108
SdhA-RA	3733.18	0.285286	0.110025	0.00080034	0.0273063
CG11263-RB	55.7273	0.000107295	0.0971886	0.9985	0.999297
CG11267-RA	1294.53	-0.0394457	0.0721789	0.449081	0.80665
CG11279-RB	134.161	-0.0292097	0.0929762	0.498114	0.825954
CG11284-RE	1256.02	-0.00672239	0.0755975	0.891713	0.966533
Ppt1-RA	130.55	-0.000151287	0.090521	0.995671	0.998698
CG11289-RB	6.91494	-0.0103342	0.100542	0.379471	0.77833
Pvf2-RA	19.6172	-0.00578316	0.098908	0.752555	0.924257
CG11306-RB	400.874	-0.0988612	0.106334	0.107016	0.504711
MED1-RA	963.313	-0.0690723	0.0832833	0.217106	0.653697
CG11307-RC	171.988	-0.0114859	0.0904208	0.7756	0.932197
CR45952-RA	636.801	0.00354045	0.0783624	0.940853	0.98319
CG11317-RA	18.8942	0.0310095	0.105356	0.132905	0.550511
CG11318-RA	30.7448	0.017349	0.0990562	0.497088	0.825523
CG11319-RC	144.916	0.438966	0.247175	0.00280858	0.0651983
CG11320-RB	10.015	0.00760978	0.0998851	0.588401	0.864116
CG11321-RG	289.668	0.426907	0.227733	0.00242618	0.0606664
Gprk2-RA	829.923	0.0354267	0.0724292	0.493293	0.824069
CG11340-RA	113.399	0.0666351	0.120336	0.113662	0.514437
CG11353-RB	51.1284	-0.00895239	0.0961291	0.759435	0.926435
CG11357-RD	635.235	-0.0267977	0.0828528	0.586581	0.863992
CG1136-RA	84.0617	0.0808101	0.137075	0.0609767	0.410121
CG11360-RE	350.676	0.0104542	0.0844965	0.822222	0.94667
CG11367-RA	203.049	-0.0797912	0.118592	0.129931	0.547541
CG11241-RC	292.865	0.00850512	0.0863504	0.849612	0.954596
CG11368-RA	46.2611	0.0286806	0.103253	0.238724	0.676629
CG11377-RB	389.822	-0.0721185	0.0930416	0.199164	0.636292
Nhe1-RB	366.48	-0.0111402	0.0793078	0.814637	0.943313
CG11378-RB	395.325	0.0354864	0.0855104	0.478519	0.817073
CG11380-RB	9.13699	-0.00243704	0.099369	0.867944	0.96046
CG11381-RA	1282.94	-0.023304	0.100305	0.382908	0.779163
CG11382-RC	51.4321	0.0100126	0.0959826	0.741242	0.92085
CG11388-RA	127.407	0.0280747	0.0928742	0.546817	0.848608
CG1139-RA	34.6133	9.02525e-05	0.0985124	0.998495	0.999297
CG11391-RA	17.0038	2.5518	0.678473	8.82391e-06	0.000959452
CG11395-RB	904.865	0.0502099	0.0849008	0.337492	0.755222
CG43103-RA	153.273	0.0208201	0.0901005	0.630838	0.881806
CG11396-RA	248.265	0.00149455	0.0880329	0.972887	0.992257
CG11398-RD	110.592	0.0164537	0.0928522	0.671046	0.895142
CG11400-RB	294.145	0.0644339	0.102524	0.21553	0.653358
CG11403-RA	287.694	-0.0229126	0.0900353	0.600354	0.869351
CG11407-RA	95.8068	0.63925	0.283747	0.00085223	0.0283198
CG11409-RB	47.4972	0.0152943	0.0992249	0.5135	0.834118
CG11412-RA	977.25	-0.0368426	0.0722996	0.474643	0.81484
CG11414-RA	848.338	-0.0111072	0.0727598	0.824561	0.947441
CG11417-RA	695.305	-0.0597826	0.0978774	0.249618	0.682556
CG11418-RC	253.822	-0.0512182	0.0945825	0.30943	0.732567
Tsp2A-RA	185.032	0.0255348	0.0906245	0.55966	0.855452
CG1142-RA	186.112	-0.0537404	0.101125	0.260842	0.691971
CG11425-RA	69.9517	1.73995	0.316328	1.78928e-09	6.69454e-07
CG11426-RA	149.394	0.0281726	0.0912905	0.526349	0.83899
CG1143-RA	98.8716	0.126283	0.220646	0.0196714	0.22711
CG11438-RB	24.2385	0.0248426	0.10231	0.26675	0.696638
CG11447-RA	93.3742	-0.0289226	0.096687	0.451301	0.807261
CG4572-RD	1110.41	-0.0349503	0.0766944	0.498071	0.825954
CG11448-RB	583.788	-0.00789609	0.0762698	0.859218	0.958099
CG11453-RA	51.271	0.0606409	0.119925	0.0881013	0.469983
CG11455-RH	4628.4	0.0464443	0.0574023	0.306795	0.730193
CG4822-RE	384.541	0.0932058	0.117449	0.11304	0.514005
CG3164-RC	3920.48	0.0164075	0.0702173	0.744795	0.922368
CG31975-RC	31.0117	0.0630519	0.12753	0.0224025	0.242702
CG31974-RC	430.267	0.603721	0.177289	3.09797e-05	0.00248379
CG42399-RC	38.8256	-0.0313456	0.104372	0.200179	0.636731
CG3709-RA	132.823	-0.0365159	0.0969109	0.387165	0.780221
CG11456-RA	126.624	-0.0807836	0.125268	0.107707	0.506089
CG32432-RA	98.5524	0.258382	0.340588	0.0132636	0.181804
CG11458-RA	34.5773	1.83499	0.517215	1.58937e-05	0.00147463
CG11459-RB	61.1097	-0.02879	0.101378	0.330984	0.749399
CG11486-RK	2406.92	-0.0122557	0.0676896	0.815966	0.94344
CG11504-RA	340.056	-0.0261891	0.0897199	0.561018	0.855716
CG11505-RA	1954.33	-0.0589609	0.071863	0.266412	0.696638
CG11534-RA	146.363	-0.0309733	0.0940877	0.470264	0.814413
CR45892-RA	88.1875	-0.0288595	0.0982377	0.422256	0.79267
CG5645-RA	323.54	-0.0471398	0.0892457	0.359219	0.770288
CG11537-RD	721.16	0.0011068	0.0707373	0.983318	0.995438
CG11550-RA	15.5727	0.0297526	0.105219	0.11267	0.513391
CG11555-RB	230.985	-0.0780273	0.117439	0.133182	0.551169
CG17078-RB	647.205	-0.177637	0.147379	0.0248096	0.257317
CG11560-RA	84.253	0.00509193	0.0944517	0.876929	0.961171
CG11562-RA	124.954	-0.02873	0.0957564	0.473581	0.814752
U2af38-RB	543.391	-0.055451	0.0927879	0.291563	0.719963
CG11563-RA	236.969	-0.0387913	0.0910091	0.419821	0.791353
CG11576-RA	341.163	-0.00578689	0.0813102	0.902372	0.969659
CG11577-RA	200.799	-0.0721042	0.115818	0.145439	0.570573
CG11590-RA	101.023	-0.0281839	0.0960729	0.467835	0.813488
CG11596-RA	730.772	-0.11187	0.0937121	0.071344	0.439194
CG1161-RC	356.658	-0.011158	0.0830705	0.814452	0.943313
Tbc1d15-17-RB	471.81	-0.0200761	0.0769005	0.689291	0.901183
CG11619-RA	16.3018	0.0187233	0.101349	0.300002	0.724648
CG11652-RC	302.035	0.0811536	0.107856	0.153564	0.583049
CG11655-RA	268.135	0.00273291	0.0827039	0.954587	0.988062
shtd-RA	673.189	-0.0377078	0.0793001	0.466173	0.813207
CG11658-RC	242.768	0.111475	0.134604	0.0743624	0.44214
CG11659-RA	22.5208	0.0343996	0.107514	0.0678624	0.434164
CG11665-RB	1081.22	-0.0558692	0.0825986	0.299903	0.724648
CG11668-RA	9.8635	-0.000208321	0.0994203	0.985892	0.996347
snk-RC	51.5857	-0.03604	0.103398	0.268802	0.699675
CG11671-RA	68.588	0.0295103	0.102567	0.284074	0.712619
CG11672-RB	181.091	0.0253499	0.0893913	0.572865	0.860916
CG11679-RA	178.757	-0.0173387	0.0880687	0.688319	0.900699
CG11686-RB	87.7122	0.016262	0.0945004	0.65021	0.888826
CG11695-RA	122.416	-0.0295688	0.0959017	0.457587	0.807682
CG11696-RA	288.791	-0.0717593	0.102749	0.189255	0.626139
e(y)2-RA	79.205	0.00712952	0.0934976	0.839354	0.951512
Kmn1-RA	68.284	-0.011531	0.096965	0.679671	0.898343
CG11700-RB	19.448	0.0179857	0.100474	0.392644	0.782037
CG11710-RC	325.526	0.0484299	0.0906896	0.343965	0.761001
CG1172-RA	528.423	-0.0264398	0.0794816	0.599141	0.868939
CG11723-RB	239.711	0.0100951	0.0832437	0.831027	0.949594
CG11737-RA	459.549	-0.00167442	0.0782821	0.967852	0.991822
CG11739-RC	709.398	0.00222409	0.0758844	0.956463	0.988661
CG11741-RA	20.2485	0.0421579	0.112952	0.00764098	0.129079
CG11752-RA	364.937	0.197251	0.185722	0.0213724	0.238039
CG42489-RA	13.2593	0.0127507	0.100049	0.469603	0.81413
CG11771-RA	792.526	-0.0269554	0.0713909	0.596643	0.868007
Osbp-RA	949.337	0.0105399	0.0670507	0.834196	0.949989
CG11777-RA	119.58	-0.0187221	0.0934065	0.633418	0.882957
whd-RD	2593.32	-0.0310553	0.0909044	0.491279	0.822762
CG11779-RB	895.568	-0.0810045	0.0812325	0.150838	0.581408
nos-RB	1890.25	-0.188245	0.0952653	0.00731551	0.125256
CG11788-RA	122.727	-0.0148983	0.091956	0.703591	0.905838
CG9143-RA	459.779	-0.00277678	0.0764855	0.954671	0.988062
CG11790-RB	345.963	0.0352191	0.0845752	0.483943	0.82127
CG11791-RB	610.958	0.365415	0.213704	0.00373347	0.078574
CR45176-RA	18.9646	-0.00702776	0.0989615	0.70779	0.908295
CG11802-RA	239.142	-0.0247329	0.0912716	0.567959	0.85891
CG11807-RC	338.652	0.00250777	0.0834147	0.958113	0.988749
CG11808-RA	85.3163	-0.0244401	0.0986262	0.444285	0.803898
mRpL41-RA	110.102	-0.0432791	0.100694	0.306464	0.730165
CG11811-RA	499.56	-0.0398919	0.0891051	0.437801	0.800049
CG33493-RB	183.959	0.00326203	0.0877681	0.939823	0.98319
CG11825-RD	104.36	-0.0446064	0.107636	0.179084	0.616476
CG33474-RA	16.3572	0.0141022	0.100552	0.390423	0.781462
CG14521-RA	25.1119	0.0189904	0.101196	0.321559	0.74175
CG11835-RC	30.3149	0.0571397	0.122526	0.0229198	0.246053
CG11836-RC	131.235	-0.00814825	0.0906113	0.836375	0.950721
CG11837-RA	207.873	-0.0373981	0.092528	0.422346	0.79267
CG11839-RB	100.743	-0.0399532	0.101097	0.313562	0.735609
CG11841-RA	173.292	-0.00118245	0.0891733	0.975753	0.99317
CG11842-RA	127.039	0.0760789	0.121937	0.119414	0.528394
CG11851-RA	411.964	-0.133265	0.119894	0.0513668	0.38071
CG11852-RA	76.2801	0.0568973	0.115389	0.124281	0.536054
bam-RA	235.709	-0.0992863	0.132224	0.086896	0.46791
CG11857-RA	1114.1	-0.0355867	0.0702912	0.489411	0.822453
CG11858-RA	196.799	-0.0176489	0.087717	0.686453	0.899919
Aats-gln-RA	984.397	-0.0800183	0.0820693	0.157572	0.589772
CG11873-RB	1255.51	-0.0302966	0.0700239	0.555695	0.852872
CG11876-RA	2286.84	0.279129	0.10495	0.000698478	0.0251104
CG11878-RA	254.667	-0.166483	0.217562	0.0277677	0.273274
CG11880-RA	1160.04	-0.0927333	0.0819371	0.110234	0.508021
CG11882-RA	104.348	-0.00939565	0.0917074	0.821302	0.946258
CG11883-RD	443.553	0.0446686	0.0845666	0.391763	0.781668
CG11885-RA	75.2674	0.001971	0.0937093	0.953613	0.988062
CG11889-RB	285.107	0.330277	0.558691	0.0092904	0.144933
CG11892-RA	1226.66	-0.147189	0.150889	0.0412859	0.337774
CG11893-RA	88.2854	0.0220958	0.0954673	0.550745	0.850133
CG11897-RB	2487.18	-0.229735	0.101614	0.00265001	0.063739
CG11898-RB	58.2408	0.045424	0.108803	0.171283	0.608721
CG14509-RE	154.175	0.421202	0.233574	0.00279233	0.0651458
CG11899-RA	1129.67	0.0890465	0.0877704	0.130307	0.547867
Mesh1-RA	40.419	0.00380504	0.0965535	0.889436	0.965717
CG11902-RB	330.313	-0.0196923	0.0807922	0.687822	0.900685
CG11906-RA	228.914	-0.0406373	0.0910766	0.400978	0.783043
CG11920-RA	204.509	-0.0816805	0.112274	0.141562	0.566586
CG11927-RA	169.117	-0.0209777	0.0897113	0.629779	0.881778
mRpS2-RA	233.368	-0.0449554	0.0925615	0.361076	0.770953
CG11951-RB	36.0666	0.00200261	0.096791	0.940245	0.98319
CG11961-RB	585.65	0.0108446	0.0862142	0.810292	0.942571
CG11966-RB	8.27421	0.00108269	0.0996135	0.933848	0.980944
CG11970-RB	462.41	0.000932075	0.0791798	0.951295	0.987333
E(var)3-9-RA	660.487	-0.0133765	0.0760449	0.788514	0.935111
CG11975-RB	261.284	0.00892793	0.0847481	0.848871	0.95438
CG11980-RB	741.622	-0.138793	0.100666	0.0371523	0.321055
Prosbeta3-RA	959.432	-0.071668	0.0822595	0.198918	0.635908
CG11982-RA	388.166	-0.042129	0.0863124	0.406241	0.788292
CG11983-RA	6.21113	0.0105631	0.100725	0.320323	0.741552
CG11984-RH	1772.15	0.0530577	0.0680141	0.304974	0.728979
CG11985-RA	103.567	0.0376697	0.100002	0.340866	0.759635
CG11986-RA	118.636	-0.057677	0.107405	0.205307	0.642917
tgo-RA	606.472	-0.0469045	0.0811883	0.373488	0.775749
CG11999-RA	290.589	0.0174654	0.0852277	0.710013	0.909184
CG12004-RD	836.553	0.0216786	0.0735369	0.612274	0.873985
CG12006-RB	439.653	-0.064411	0.0995673	0.225176	0.662446
CG12007-RA	260.844	-0.0212141	0.0854527	0.647553	0.887332
CG12010-RB	135.553	-0.000397881	0.0905507	0.990922	0.997546
CG12012-RA	226.445	0.0271639	0.0876755	0.564015	0.856794
CG12014-RA	11.1886	0.00139012	0.0991752	0.931975	0.979918
CG12018-RA	250.026	-0.0761356	0.108373	0.162768	0.596916
CG2021-RA	70.4951	-0.0182588	0.0958484	0.591506	0.865332
CG12024-RC	426.948	0.0412018	0.0827224	0.419275	0.791353
CG12025-RA	692.448	-0.0143317	0.0717922	0.776009	0.932466
CG12034-RA	356.235	-0.0323231	0.0891079	0.488925	0.822429
RpL28-RB	5322.22	-0.0209491	0.0603493	0.668412	0.893974
CG12038-RA	11.9082	0.0309485	0.106228	0.0638313	0.420903
CG12050-RB	714.473	-0.0192953	0.073297	0.70352	0.905838
CG34136-RA	39.2362	-0.00642859	0.0972003	0.799691	0.938081
CG12054-RF	1164.48	-0.0430057	0.0690853	0.404705	0.787428
CG12056-RA	75.8551	0.0434619	0.106446	0.213934	0.652707
CG12057-RA	5043.42	0.135498	0.139998	0.0516063	0.380975
CG12061-RF	14.3109	0.00654579	0.0997684	0.642498	0.885522
CG12065-RA	563.973	0.0232445	0.0763819	0.645685	0.886597
CG12071-RF	44.8982	0.0295116	0.102899	0.265875	0.696353
CG12075-RC	321.915	-0.0178163	0.0922979	0.649692	0.888358
CR45192-RB	34.1115	0.0109058	0.0976833	0.673845	0.896259
CG12081-RB	263.428	0.00791318	0.0869309	0.858438	0.957869
CG12082-RB	1123.95	-0.0747578	0.0758497	0.173324	0.610927
CG12084-RB	624.253	-0.0185813	0.0722818	0.713759	0.910538
CR45812-RA	85.6406	-0.021332	0.0946713	0.568754	0.859045
CG12090-RB	634.028	-0.113228	0.102157	0.0744048	0.44214
CG12091-RB	1174.81	-0.00788803	0.0719411	0.874607	0.961171
CG12093-RA	232.101	-0.0131357	0.0840654	0.777401	0.932593
CG12096-RA	270.728	-0.00415209	0.0832209	0.928617	0.978997
CG12099-RA	967.431	-0.0138646	0.0723118	0.782656	0.933458
Pex10-RA	185.348	-0.0187295	0.0866309	0.682695	0.899313
CG12106-RA	201.074	0.0269491	0.0908224	0.544711	0.84821
CG12118-RA	364.638	0.278099	0.14723	0.00414809	0.0846545
CG12107-RA	561.631	-0.0228438	0.0810797	0.650909	0.888851
U2A-RA	215.344	-0.0915954	0.13009	0.0946906	0.484091
CG12112-RB	83.3754	-0.0130866	0.0944839	0.703163	0.905838
CG12119-RB	117.783	0.119969	0.199184	0.0257797	0.263281
CG12125-RC	747.446	-0.0666911	0.0816787	0.227518	0.664309
CG1440-RD	1563.95	-0.0438189	0.0663789	0.386396	0.780111
CG12128-RB	645.148	-0.0311413	0.0788375	0.540477	0.84724
CG1407-RD	429.263	-0.0168926	0.0782326	0.732227	0.917361
CG12129-RA	314.517	-0.116548	0.135278	0.070368	0.43772
oys-RE	27515.8	0.157353	0.0918892	0.0177344	0.214091
CG1213-RB	810.546	0.181466	0.134333	0.0210406	0.236432
CG12134-RA	239.54	-0.0448973	0.0941881	0.353121	0.766492
CG12155-RA	318.505	-0.00621944	0.0794151	0.89748	0.968523
CG12162-RA	386.022	0.15518	0.13372	0.0352453	0.314252
mRpL44-RA	295.161	-0.0100371	0.0808367	0.823636	0.946938
CG12163-RA	2697.53	0.0978461	0.0735703	0.0787252	0.450679
CG12170-RA	258.907	-0.00850064	0.0829379	0.854972	0.956608
MTA1-like-RC	1428.91	-0.0888796	0.0863061	0.126626	0.539798
CG12171-RA	428.304	0.0116662	0.0779966	0.814601	0.943313
CG12173-RA	289.844	-0.0446465	0.0895754	0.375737	0.776857
CG12177-RA	441.838	-0.00544541	0.0859809	0.901918	0.969584
CG12179-RD	253.619	-0.0187546	0.0865172	0.682607	0.899313
CG1218-RA	378.748	-0.101191	0.111648	0.0992241	0.493226
CG2046-RA	434.713	0.0728727	0.0993048	0.19139	0.62631
CG16985-RA	102.382	0.0152577	0.0940866	0.675995	0.897519
CG12184-RA	13.2102	0.00562771	0.099392	0.723139	0.914436
CG12194-RB	90.0735	0.0842383	0.134223	0.0810447	0.456769
CG12203-RA	776.055	0.199898	0.138861	0.0154468	0.199289
CG12204-RA	90.7089	-0.0388405	0.101956	0.300399	0.724769
CG12207-RB	938.486	-0.0350655	0.0710566	0.493527	0.824069
CG12219-RA	250.148	-0.0115827	0.084705	0.802439	0.938846
CG12224-RC	79.377	0.0409725	0.105365	0.230779	0.668542
CG12236-RA	507.184	-0.00805193	0.0811384	0.867419	0.960408
CG3011-RA	2278.41	-0.0114379	0.0611334	0.81317	0.943313
CG12237-RA	441.664	-0.0206068	0.0853079	0.661173	0.892403
CG12239-RA	111.55	0.0520331	0.110477	0.172573	0.609984
CG12241-RA	336.848	-0.0187292	0.0826361	0.697269	0.903284
Rpb7-RA	191.282	-0.0350185	0.0915855	0.450499	0.807261
CG12253-RA	109.869	-0.058077	0.109865	0.185782	0.62285
CG12259-RA	135.22	-0.0381154	0.0961909	0.385054	0.779655
CG12263-RA	354.737	-0.0482769	0.0889323	0.350722	0.764897
CG30118-RC	1676.35	-0.0104937	0.068589	0.833528	0.94984
CG12264-RA	384.326	0.0846634	0.10162	0.146355	0.572953
CG6746-RA	780.591	0.246712	0.124734	0.00432964	0.0870377
CG12267-RB	120.342	-0.0425094	0.0999145	0.344487	0.761418
CG12268-RC	50.5753	0.0144179	0.0980069	0.592655	0.86607
CG12269-RB	17.8738	0.0215408	0.101818	0.276503	0.705897
CG1227-RB	173.493	0.00156397	0.0894292	0.970729	0.991946
CG12272-RB	228.426	-0.0703144	0.103361	0.19109	0.626139
Pgm-RA	2619.46	-0.0881878	0.0783114	0.121653	0.530328
CG31189-RB	13.3146	0.00389628	0.0991243	0.818003	0.944396
CG12279-RA	149.165	0.0320041	0.0934956	0.465434	0.812548
mus308-RA	288.174	0.0294786	0.0901848	0.520147	0.837046
CG12290-RB	411.959	0.0370509	0.109076	0.0478145	0.365979
CG12299-RA	435.17	-0.185274	0.13832	0.0202853	0.23025
CG12301-RA	426.987	-0.0238246	0.0800369	0.631841	0.881806
CG12304-RA	459.752	-0.044369	0.0847513	0.392416	0.782037
CG12316-RA	674.192	-0.0487067	0.0805627	0.337369	0.755222
CG12320-RB	80.1142	-0.0297299	0.0980995	0.418011	0.791353
CG18598-RA	13.3588	0.00931121	0.0996823	0.575233	0.861017
CG12325-RB	405.697	-0.0390609	0.090935	0.417303	0.791353
CG12344-RA	38.7712	0.0556978	0.119157	0.0570406	0.396849
CG1233-RA	370.925	-0.0215714	0.0871661	0.638574	0.883665
CG12333-RA	227.083	-0.0231503	0.0869669	0.615693	0.876018
CG12338-RA	335.067	0.0807627	0.106636	0.151611	0.581945
CG7220-RA	998.286	0.20578	0.109479	0.00739904	0.126259
CG1234-RA	480.865	-0.0600048	0.0880226	0.269027	0.699719
CG12343-RA	184.633	-0.0412425	0.0941616	0.380068	0.778467
CG12355-RE	60.6367	0.0203737	0.0972894	0.52944	0.840977
CG1236-RA	426.155	-0.0269407	0.0795213	0.593886	0.866721
CG12360-RB	635.324	-0.0894	0.0922816	0.129775	0.547413
CG12374-RA	35181	0.00482084	0.0715601	0.780315	0.933421
CG12384-RA	867.814	0.026941	0.0752613	0.605616	0.872548
CG1239-RB	183.513	-0.082619	0.120635	0.121693	0.530328
CG2100-RB	249.639	-0.0860122	0.112626	0.131952	0.549688
CG12400-RB	595.573	0.158418	0.145133	0.0347163	0.311528
CG12402-RC	13.1954	0.000735862	0.0990057	0.966942	0.991822
CG12404-RA	324.268	-0.0398561	0.0864816	0.429654	0.795716
CG12413-RA	129.65	-0.0221068	0.0931567	0.580163	0.862242
CG1246-RD	231.992	0.0934741	0.130364	0.0937425	0.483965
Aats-pro-RB	75.5325	-0.0286848	0.0981342	0.424504	0.79314
CG12484-RB	76.9213	0.117423	0.210068	0.0150336	0.195487
CG12490-RB	8.77872	0.0127413	0.100743	0.345243	0.761649
CG12499-RA	1105.4	-0.101633	0.0862051	0.0872966	0.46908
CG12502-RB	23.9415	0.0277198	0.103103	0.238917	0.676629
CG12512-RA	336.92	0.41035	0.210416	0.00217612	0.0562229
CG12517-RA	43.0394	-0.00144549	0.0980322	0.944202	0.985011
CG12531-RB	96.9136	0.031521	0.101927	0.312486	0.73515
CG12541-RE	27.18	0.0340143	0.105945	0.152137	0.581945
CG12547-RB	518.485	-0.02655	0.0794301	0.597304	0.868241
CG12560-RC	232.924	-0.0341588	0.0884479	0.425606	0.79314
CG12567-RG	826.614	-0.134113	0.0961975	0.0392635	0.328616
Cp110-RG	1877.7	-0.00423627	0.0616388	0.930542	0.979554
CG12581-RB	488.913	0.0481202	0.0935792	0.336877	0.755184
CG12582-RG	874.097	-0.0537903	0.0748289	0.310117	0.733307
CG14636-RB	23.4159	-0.00315534	0.0988554	0.858489	0.957869
CG12592-RA	35.0666	-0.0573639	0.120665	0.0503629	0.376579
CG12594-RB	14.6855	0.023095	0.103134	0.147723	0.575287
CG12605-RD	99.5983	0.18164	0.30304	0.0196345	0.22711
CG12608-RA	304.613	0.0280879	0.0841308	0.568588	0.859045
CG12643-RA	246.813	0.0144903	0.101622	0.121663	0.530328
CG1265-RB	180.562	0.136278	0.171093	0.0443162	0.352202
CG15011-RA	229.769	-0.0271213	0.0889601	0.553946	0.85184
CG12655-RA	12.3672	-0.00494546	0.0993181	0.754869	0.925277
CG12659-RC	75.674	-0.0373143	0.103382	0.268967	0.699719
CG12708-RB	56.1532	-0.0174312	0.100587	0.381305	0.779091
CG1271-RC	111.288	0.0494533	0.103879	0.253702	0.685634
CG12713-RA	89.7865	-0.0309764	0.101704	0.317176	0.738562
CG18081-RB	459.262	-0.104899	0.108311	0.093075	0.482919
CG12716-RA	203.916	0.00636555	0.0990929	0.725163	0.914442
CG12717-RB	263.423	-0.045772	0.0985318	0.317035	0.738562
CG12728-RB	90.8338	-0.0245024	0.0979913	0.462767	0.810907
CG12730-RB	115.062	0.305621	0.353329	0.0102715	0.155333
CR45518-RA	17.2384	0.0185825	0.101096	0.329644	0.748665
CG12744-RB	115.076	-0.014268	0.0941729	0.686654	0.899919
Sec24AB-RA	1109.24	-0.023302	0.0685728	0.644229	0.886568
CG12746-RD	399.262	0.0259792	0.0791709	0.608266	0.872951
CG1275-RD	555.195	0.0111088	0.0756732	0.825382	0.947609
CG12766-RA	24.9279	0.037819	0.108884	0.0705924	0.438159
CG12768-RD	18.6336	0.0344638	0.107226	0.0863123	0.46677
CG12769-RB	125.556	0.0197939	0.0938966	0.604555	0.872225
CG12772-RA	191.102	0.0127653	0.0862745	0.778293	0.932991
CG12773-RC	879.041	-0.0793504	0.085218	0.164571	0.598198
CG12780-RA	57.4963	-0.00378709	0.0974938	0.871942	0.961005
CG12783-RC	389.865	0.0127821	0.0791846	0.79637	0.937388
CG12795-RB	434.131	0.118873	0.125615	0.0699295	0.437531
Cog3-RA	304.516	-0.0318805	0.0849438	0.51667	0.835748
CG12814-RE	147.037	0.0749144	0.118386	0.134479	0.553089
CG12818-RA	88.6138	-0.00612236	0.0923284	0.866661	0.960408
CG12822-RA	205.174	-0.0216994	0.0892519	0.623449	0.879416
CG12824-RA	48.7617	-0.00407067	0.095907	0.88747	0.965093
CG12825-RA	255.919	0.0712885	0.106048	0.182369	0.620307
CG12851-RC	48.6531	0.0631594	0.124615	0.0537966	0.385702
CG12858-RB	177.768	0.308383	0.459567	0.01015	0.154284
CG12859-RA	435.579	0.117994	0.126912	0.0705313	0.438159
Trs31-RA	92.7742	-0.0142133	0.0929095	0.704341	0.906175
CG12863-RA	118.075	-0.0607997	0.110082	0.184273	0.622231
mspo-RB	112.195	0.720192	0.276239	0.000340278	0.0152101
CG12868-RB	56.1905	0.0503253	0.112409	0.12992	0.547541
CG12869-RA	56.7557	1.47	0.495937	0.000105579	0.00679338
RpI1-RA	954.642	-0.11142	0.100099	0.0763954	0.446239
CG12877-RC	492.665	-0.0752525	0.0967924	0.184228	0.622231
CG12883-RA	135.944	-0.0418887	0.101333	0.303663	0.727556
CG12895-RB	112.946	0.000673576	0.0899107	0.987763	0.997057
CG12896-RA	47.9573	0.00489358	0.0973528	0.844201	0.953412
CG12909-RA	272.924	-0.0721615	0.101933	0.189823	0.626139
CG1291-RA	252.299	-0.0589158	0.0964722	0.259306	0.690111
CG12910-RB	1149.61	0.31055	0.132588	0.00134671	0.0398958
Syb-RA	874.701	-0.0368414	0.0741669	0.476243	0.816642
CG12914-RB	10.7473	0.0299024	0.106193	0.0367275	0.319358
CG12920-RA	6.00812	0.000501921	0.0997878	0.966887	0.991822
CG1371-RA	1211.26	-0.0523007	0.0757495	0.324174	0.74416
CG12934-RB	19.3835	0.0201147	0.10161	0.284238	0.712803
CG12935-RA	131.904	-0.0311971	0.0964198	0.435332	0.799324
CG7637-RA	159.267	-0.0121511	0.0884813	0.776612	0.932593
CG12942-RA	320.232	-0.0867979	0.113913	0.1285	0.54451
CG7712-RB	885.906	0.267549	0.123795	0.00272214	0.0644006
CG12950-RB	47.7759	0.0351423	0.104324	0.23636	0.674875
CG12963-RL	196.965	0.0934254	0.132066	0.0912527	0.479016
CG12974-RD	320.259	0.0513013	0.0910321	0.32156	0.74175
skd-RC	2418.68	-0.134564	0.0866131	0.031909	0.297092
CG1299-RB	193.606	0.00938837	0.0893504	0.82263	0.94682
CG12991-RE	426.961	-0.0325143	0.0847809	0.515074	0.835164
CG12994-RA	8.83045	0.0348242	0.108621	0.0173762	0.212219
CG5613-RA	96.985	-0.00993542	0.0929064	0.784679	0.933887
CG12998-RB	71.5861	0.0349083	0.106033	0.161993	0.596618
CG13001-RA	125.795	-0.0118297	0.0902841	0.771387	0.930716
CG13003-RB	88.5604	0.0818906	0.13409	0.0766151	0.446786
CG13004-RD	422.348	0.0654548	0.0966437	0.217121	0.653697
CG13005-RA	199.172	-0.04844	0.0957123	0.320786	0.741552
CG13012-RE	37.0869	0.00622402	0.0966113	0.820922	0.946223
CG13014-RA	101.33	-0.0185993	0.0939379	0.619647	0.878467
CG13016-RA	173.792	-0.0142305	0.0871823	0.748142	0.923281
CG8257-RB	147.461	0.0163862	0.0903375	0.697668	0.903411
CG13026-RC	101.213	0.460476	0.405465	0.00570803	0.106585
CG1304-RA	57.0253	0.0267584	0.101768	0.310918	0.733626
CG13067-RA	89.5663	0.0571272	0.115289	0.126799	0.540017
CG4950-RC	112.042	-0.0441375	0.101767	0.290118	0.718151
CG13075-RB	12.2161	-0.0226983	0.102881	0.167301	0.602308
Taspase1-RB	318.832	-0.0708229	0.111634	0.162808	0.596916
CG13077-RA	45.9853	0.0195939	0.0986509	0.489507	0.822453
CG13078-RA	18.119	0.0236283	0.103151	0.159371	0.592249
CG13082-RA	19.9637	0.00675169	0.0992277	0.698443	0.903838
CG13083-RB	1940.28	-0.0197302	0.0989004	0.471362	0.814674
CG10194-RA	134.305	0.0258581	0.0919473	0.545928	0.848608
CG13084-RA	1603.2	-0.0105973	0.0978459	0.666794	0.893846
CG13086-RA	66.7437	0.0222934	0.0971363	0.509775	0.831851
CG13088-RA	71.9384	-0.00202441	0.0943653	0.948745	0.986234
CG1309-RA	544.33	0.00146476	0.0768262	0.979538	0.993914
CG11586-RA	193.958	-0.0613048	0.102136	0.227337	0.664309
CG13090-RA	189.72	-0.0273301	0.0940228	0.505467	0.829202
CG13091-RA	19.0055	-0.00057658	0.0992565	0.967532	0.991822
CG13096-RB	934.341	-0.0533041	0.0780441	0.318545	0.739757
CG13097-RA	648.233	-0.0949129	0.113625	0.11152	0.510918
CG13101-RB	101.616	-0.00724617	0.0915935	0.848323	0.954123
CG13102-RB	67.9661	0.0695169	0.126628	0.0758141	0.444843
CG9586-RB	303.174	-0.0790348	0.108788	0.154242	0.583049
CG1311-RA	408.166	-0.0339985	0.0828971	0.501381	0.827688
CG11583-RA	526.98	-0.0550217	0.0855784	0.305255	0.729003
CG13113-RA	169.673	-0.0212685	0.0991097	0.453576	0.807682
CG13114-RB	2394.67	-0.00389784	0.0993351	0.795985	0.937388
CG13123-RA	36.0774	-0.0156807	0.0996678	0.474377	0.814827
CG13124-RJ	838.523	0.226504	0.156445	0.0118697	0.170323
CG13126-RB	189.371	-0.0630586	0.103323	0.215481	0.653358
CG13138-RC	8.9241	0.0120158	0.100592	0.377412	0.777788
CG13148-RC	19.9209	0.00736354	0.0988943	0.705411	0.906478
CG13151-RA	64.3894	0.0147681	0.0960241	0.652018	0.889799
CG8818-RA	396.472	0.0241232	0.0792494	0.631818	0.881806
CG13155-RA	89.089	-0.00792189	0.0960591	0.785569	0.934285
CG13159-RA	5.98329	-0.00894244	0.100783	0.226363	0.663276
CG1316-RA	525.955	-0.0096996	0.0770425	0.844311	0.953412
CG13160-RB	6.95721	0.0100516	0.100468	0.408189	0.788577
CG13163-RA	140.482	-0.0839717	0.129233	0.0967763	0.489079
CG8841-RB	542.881	-0.0539954	0.0913127	0.302239	0.726093
CG1317-RD	753.475	0.0154184	0.0752682	0.758271	0.925971
CG13177-RB	16.0604	0.010697	0.0996949	0.543985	0.84791
CG13183-RA	5.83608	0.0116934	0.101079	0.198321	0.635022
CG13185-RD	1463.63	-0.111918	0.100641	0.0757283	0.444843
CG13188-RB	36.3958	0.028164	0.102509	0.275491	0.70523
PI31-RD	458.689	-0.0497563	0.0824889	0.349609	0.764776
CG1319-RB	346.254	0.0283281	0.0831447	0.569355	0.859045
CG13192-RA	191.021	-0.0273405	0.0910264	0.536934	0.84435
CG13197-RB	184.35	-0.0897415	0.125943	0.104444	0.500756
CG13204-RA	52.5154	0.0258343	0.100196	0.384861	0.779585
CG13215-RA	20.3685	1.75271	0.669147	0.000295378	0.0136877
CG13220-RB	466.023	0.0230959	0.0780062	0.658338	0.891422
shn-RE	848.905	0.0385738	0.0716656	0.456406	0.807682
CG13247-RA	6.56452	0.00778799	0.100196	0.513549	0.834118
Ide-RB	726.104	-0.0258453	0.0768873	0.616138	0.876034
CG13252-RA	342.19	-0.00314719	0.0815838	0.946322	0.985675
CG13255-RB	127.28	0.124625	0.175609	0.0412178	0.337774
CR45943-RA	70.691	0.127992	0.221336	0.0207432	0.23335
mdy-RC	365.352	-0.0689784	0.0952983	0.212498	0.65092
CG13283-RA	64.3594	-0.00361686	0.0971528	0.883109	0.963149
CG13284-RE	487.79	0.256625	0.250497	0.0129371	0.178896
CG13285-RB	13.7573	0.0116124	0.100127	0.470241	0.814413
CG13293-RC	39.1058	0.0354776	0.104455	0.234116	0.672842
CG10469-RA	415.142	-0.0283142	0.0820368	0.56909	0.859045
CG13298-RA	543.458	0.00291195	0.0769483	0.956418	0.988661
CG13299-RA	574.525	-0.131554	0.131137	0.0543839	0.387437
CG13300-RA	24.7329	0.00495016	0.0989669	0.783501	0.933554
CG13305-RB	9.33306	0.00972088	0.100078	0.503905	0.828793
CG13309-RA	861.737	0.842518	0.142246	1.5235e-10	1.02603e-07
CG13311-RA	19.2239	-0.0341885	0.107133	0.0842203	0.462709
CG13313-RA	7.81731	-0.0172278	0.101733	0.202446	0.639896
CG13314-RB	23.0809	-0.011129	0.0994293	0.560077	0.855498
Galk-RA	992.38	-0.035019	0.07849	0.497209	0.825523
CG13315-RB	1597.62	0.367854	0.1589	0.00114332	0.0355818
CG13318-RA	33.141	-0.00023885	0.0980509	0.988976	0.997358
CG13319-RB	531.624	0.0416075	0.110428	0.0801498	0.453598
CG13321-RB	1105.66	0.880708	0.175435	2.44884e-08	7.27594e-06
CG13322-RB	308.46	-0.0632188	0.101825	0.220569	0.656958
CG13323-RB	523.055	-0.0476145	0.102193	0.275752	0.70523
CG13324-RA	53.9074	-0.0257722	0.102622	0.246984	0.680774
CG13325-RB	44.1568	-0.0107259	0.0998535	0.519235	0.837046
CG13339-RA	101.302	-0.0237501	0.0938205	0.549725	0.850041
CG5254-RB	256.794	0.277232	0.221883	0.00986633	0.151357
CG13367-RA	196.64	-0.0105747	0.0856655	0.814481	0.943313
CG13369-RA	305.587	0.11004	0.124939	0.0813402	0.457273
CG13364-RA	436.517	-0.0056794	0.078184	0.907044	0.971888
CG13373-RB	208.08	0.00421163	0.0871948	0.923832	0.977947
CG13380-RD	150.353	-0.0147965	0.0904007	0.720326	0.913444
CG18234-RC	8.93948	-0.0266743	0.104705	0.0675995	0.432786
CG18233-RB	7.88953	-0.0146607	0.101151	0.272115	0.702617
CG32201-RB	7.48985	-0.0168404	0.101864	0.154513	0.583134
CG32199-RB	7.67675	-0.0140511	0.101129	0.258915	0.689987
CG13384-RE	555.528	-0.00129245	0.0768067	0.978294	0.993903
CG13392-RB	98.7936	0.0163629	0.0924792	0.675634	0.897519
CG13397-RB	551.322	-0.273348	0.157093	0.00549091	0.10407
CG13398-RB	257.597	-0.00474541	0.0819121	0.918812	0.975713
CG13409-RA	24.3222	0.026069	0.102593	0.256722	0.687723
CG13428-RB	105.661	0.0862496	0.144808	0.048337	0.367362
CG13430-RA	81.4356	-0.0131564	0.0953596	0.688212	0.900685
CG13437-RA	9.76466	0.00637579	0.0995946	0.673017	0.895796
Fem-1-RB	544.277	-0.0129408	0.0805493	0.787016	0.934763
CG1344-RB	596.692	-0.0410351	0.0792916	0.430621	0.796475
Not3-RB	1465.02	-0.0839191	0.0811971	0.138977	0.559118
CG13458-RA	28.4075	0.0404073	0.110969	0.0360158	0.319316
CG13492-RD	1745.11	0.112216	0.114657	0.0799348	0.452724
CG13501-RA	22.5132	-0.0147891	0.0993282	0.51015	0.831851
Snp-RD	682.415	-0.0591818	0.0803125	0.27562	0.70523
CG13506-RB	599.864	0.23625	0.206772	0.0142097	0.190379
babos-RB	476.278	-0.00719629	0.0853809	0.872464	0.961005
CG13516-RB	549.48	-0.0432578	0.0810005	0.408293	0.788577
CG13532-RA	10.9142	0.00283049	0.0995073	0.842543	0.953199
CG1354-RC	1441.18	-0.0701933	0.0727297	0.192677	0.627846
CG13551-RB	1024.34	0.0156666	0.0697802	0.748504	0.923281
yellow-d-RA	338.117	0.115552	0.129507	0.073301	0.441291
yellow-d2-RA	27.8657	0.014418	0.100011	0.45844	0.808048
CG13562-RA	73.6135	-0.0153844	0.0942629	0.666061	0.893209
Nap1-RA	6070.67	-0.0667669	0.0647641	0.189836	0.626139
CG13565-RA	56.8777	0.0149501	0.0967441	0.624542	0.879416
mAChR-A-RB	62.3157	0.051458	0.111696	0.150778	0.581408
CG13579-RB	10.5881	0.00966118	0.0998554	0.542991	0.847387
CG1358-RD	362.896	0.0729031	0.0944154	0.194556	0.631152
CG13585-RA	295.347	-0.00907004	0.0823518	0.839598	0.951512
CG4622-RA	243.943	-0.0507655	0.0945699	0.312377	0.735065
CG4692-RA	2856.55	0.30645	0.111574	0.000477223	0.0192068
CG13594-RA	135.227	0.0225143	0.0911347	0.599112	0.868939
Cyp9c1-RA	118.665	0.00233143	0.0895104	0.9551	0.988062
CG13599-RA	88.0447	-0.0324463	0.0988237	0.385924	0.780032
CG1360-RA	134.819	-0.0810378	0.125829	0.105156	0.502675
CG13603-RA	395.947	0.0333331	0.0805737	0.514901	0.835164
CG13604-RB	197.448	0.0524131	0.107817	0.207136	0.645782
CG13606-RB	30.2682	0.0334957	0.104929	0.198402	0.635022
CG13609-RA	109.706	-0.0534045	0.107584	0.21049	0.649555
Spase22-23-RB	497.953	-0.0159159	0.0779947	0.74808	0.923281
CG13618-RA	27.7678	0.0156405	0.0994496	0.492795	0.824032
CG13624-RB	816.503	0.0632523	0.0830094	0.251506	0.683539
CG13625-RA	292.759	-0.159233	0.138861	0.0331514	0.303622
CG13631-RA	331.951	0.144162	0.131113	0.0433485	0.346994
CG13650-RB	52.56	0.101323	0.173059	0.0233564	0.248888
CG13658-RB	50.1618	0.00814704	0.0957379	0.787465	0.93489
CG13659-RA	34.5363	0.0334504	0.105872	0.146854	0.573672
CG13663-RA	121.087	-0.0113797	0.0903432	0.782131	0.933458
CG13667-RB	88.3566	0.0307961	0.0981178	0.412259	0.789505
Oseg1-RB	317.519	-0.0426445	0.0895469	0.37902	0.77833
CG13671-RA	186.616	-0.0632438	0.104604	0.211176	0.65092
CG1368-RA	27.0329	0.0316435	0.104973	0.170734	0.608073
CG13689-RB	45.5535	-0.00288163	0.0963767	0.914343	0.974335
CG13698-RB	269.285	-0.0635697	0.0997349	0.252943	0.684558
CG13704-RA	155.772	0.0469686	0.103155	0.267155	0.697004
CG13707-RC	14.8704	-0.00283943	0.0987121	0.876916	0.961171
CG13708-RA	8.24114	-0.00312927	0.0996081	0.813446	0.943313
CG13731-RB	33.2907	0.00502674	0.100298	0.551285	0.850371
CG13739-RA	109.14	0.324209	0.311365	0.00900742	0.143295
CG13743-RA	40.2241	0.0907503	0.162568	0.0134548	0.18373
CG8170-RB	17.2482	0.0100621	0.0996455	0.561966	0.856268
CG13751-RA	77.4711	0.0254806	0.0980105	0.456336	0.807682
MrgBP-RA	158.286	-0.00218282	0.0888212	0.956956	0.988749
CG13760-RD	133.734	-0.00591976	0.0883712	0.887519	0.965093
CG13773-RA	231.387	-0.0515936	0.0947898	0.306727	0.730193
CG13784-RD	1280.31	0.0701127	0.0941911	0.209747	0.648765
CG13786-RB	9.59231	-0.00894232	0.0998559	0.555074	0.85244
CG13793-RB	36.2061	0.0213621	0.100937	0.353652	0.766492
CG13794-RA	139.938	-0.061046	0.108213	0.19655	0.632979
CG13795-RC	198.123	-0.0523502	0.104676	0.239315	0.677069
CR46074-RA	36.8512	-0.0326618	0.103475	0.255096	0.686291
CG13796-RC	69.3727	0.0447767	0.106949	0.206733	0.64537
CG13806-RA	11.924	-0.0132713	0.100506	0.393259	0.782222
CG13807-RA	89.4767	0.0243037	0.0957544	0.516166	0.835415
ecd-RA	311.777	-0.0348339	0.0868048	0.503631	0.828793
CG13810-RB	7.88265	-0.00121517	0.099509	0.927626	0.978826
CG13813-RA	39.7421	-0.074387	0.138566	0.0228812	0.2459
CG17233-RF	847.755	-0.0620456	0.0809186	0.258392	0.689189
CG13827-RA	77.9081	-0.0356493	0.101943	0.307223	0.730423
CG13830-RD	339.045	0.425894	0.196618	0.00137089	0.0403293
CG17110-RC	1384.03	0.135743	0.14138	0.0504028	0.376579
CG17109-RA	193.476	0.0217933	0.0915544	0.604057	0.872114
CG6733-RA	198.669	0.033713	0.0957759	0.426075	0.793364
CG13833-RA	111.115	0.523268	0.279818	0.00204255	0.0538743
CG13855-RA	5.75971	0.0035052	0.0999718	0.743458	0.921976
CG13850-RB	403.972	0.00162894	0.0786744	0.97422	0.992911
CG13856-RA	9.5291	0.0150081	0.101166	0.274212	0.704735
CG13865-RC	494.7	-0.0905731	0.103227	0.13021	0.547867
CG13868-RB	3620.87	0.179434	0.158415	0.0255379	0.261382
CG13875-RB	7.70792	0.0141216	0.101019	0.294694	0.721523
CG34140-RA	359.3	-0.0431026	0.0862572	0.403271	0.785284
CG13876-RA	80.1948	0.0115848	0.0935171	0.74751	0.923147
CG7028-RE	582.014	-0.0751497	0.0955787	0.184772	0.62285
CG13887-RE	1011.94	0.0333772	0.0691276	0.516141	0.835415
CG13890-RA	284.495	-0.0121795	0.0823687	0.798422	0.937414
CR45807-RA	150.799	0.00436964	0.0909312	0.912077	0.973745
CG13895-RA	68.9407	0.00446305	0.0946501	0.891295	0.966287
CG13896-RC	39.2196	-0.00409172	0.0978049	0.855571	0.956823
CG13900-RC	3250.8	-0.0580817	0.0617233	0.244005	0.679796
CG13902-RC	102.553	-0.0054576	0.0917159	0.883957	0.963502
CG13905-RB	84.1865	-0.00712076	0.0974063	0.781845	0.933458
CG13912-RA	157.331	0.0736885	0.118402	0.1345	0.553089
Trh-RA	8.24797	0.0027298	0.099582	0.841422	0.952396
CG13917-RA	1680.43	-0.00423147	0.0623366	0.930554	0.979554
CG12104-RB	264.948	-0.00431106	0.0849324	0.923247	0.977738
CG13919-RA	21.4459	0.000257359	0.0985012	0.99122	0.997557
CG17249-RA	103.472	-0.0321261	0.0983651	0.395941	0.782552
CG7967-RA	409.753	0.00861248	0.0779195	0.862458	0.95928
CG13921-RD	303.074	-0.00324252	0.0848285	0.943826	0.984853
Cht2-RB	445.527	-0.0595834	0.0923538	0.265101	0.695418
CG13924-RC	5.88356	0.0145578	0.101353	0.211838	0.65092
CR45814-RA	126.653	-0.00858993	0.0911454	0.82207	0.946655
CG13933-RB	431.685	-0.0604113	0.0915687	0.261921	0.693078
CR44351-RA	224.741	-0.0339057	0.090539	0.468752	0.813491
CG13937-RG	74.4689	0.0719725	0.126801	0.08527	0.463931
CG13947-RA	121.601	0.0692233	0.130074	0.0469097	0.362018
CG13950-RA	14.0417	0.00204419	0.0990239	0.905564	0.971023
CG13957-RB	197.35	-0.024255	0.0876589	0.596744	0.868007
Cyp1-RA	8516.99	-0.131798	0.0684761	0.0162361	0.204766
CG13965-RA	12.5792	0.00252316	0.099096	0.880366	0.962704
CG13982-RB	9.39595	0.0138987	0.100755	0.351367	0.765476
Tig-RB	606.284	0.0189931	0.0847313	0.688219	0.900685
CG1399-RD	989.954	0.0144279	0.0674406	0.774222	0.931693
CG13992-RB	296.212	-0.0560429	0.0995333	0.260552	0.691746
CG13993-RA	221.298	-0.0356197	0.0908885	0.449881	0.806799
CG9154-RA	73.9502	-0.0097789	0.0945855	0.767204	0.92918
CG13994-RB	84.7406	-0.000395796	0.0919627	0.989788	0.997546
Fbw5-RA	198.607	0.0617786	0.105271	0.2128	0.651245
CG13995-RA	25.7892	0.706331	0.731933	0.00507375	0.0987572
CG13998-RA	20.6803	0.00345012	0.0989291	0.846731	0.954094
CG13999-RA	7.15999	0.0004629	0.0998431	0.96875	0.991822
CG14005-RA	199.435	-0.0169108	0.091962	0.669528	0.894416
CG14010-RB	6.58829	0.00993727	0.100584	0.367666	0.774106
CG14015-RA	14.9911	0.0336472	0.107457	0.0522801	0.382151
CG14017-RA	28.4593	0.0120159	0.0986983	0.599453	0.868939
CG1402-RC	14.8231	0.0252198	0.103433	0.167945	0.603121
CG7382-RA	180.466	0.0239311	0.0893227	0.591336	0.865332
CG14022-RB	202.369	0.520187	0.191253	0.00030045	0.0137337
CG14024-RB	17.4122	0.0209532	0.102048	0.240399	0.678733
CG14036-RA	276.906	-0.212443	0.204479	0.0183568	0.217909
mRpL24-RA	262.848	-0.00566203	0.0821698	0.903087	0.970104
CG14054-RA	22.074	-0.0338213	0.106107	0.13891	0.559071
CR44381-RA	25.6922	-0.0379354	0.107722	0.126613	0.539798
CG14073-RB	922.042	-0.0338464	0.0776177	0.506381	0.829695
CG14074-RB	65.5534	-0.0247187	0.0996792	0.407129	0.788577
CG14075-RA	32.1177	0.0233679	0.101729	0.300756	0.724769
CG14082-RE	11.2711	0.0168696	0.101197	0.300109	0.724648
Ir76a-RE	36.3642	-0.00428677	0.0973669	0.858962	0.958099
CG14103-RB	275.228	-0.0151155	0.0832058	0.74952	0.923598
CG14105-RA	16.4428	0.00822517	0.0992525	0.650664	0.888851
CG14109-RB	76.5717	0.0927827	0.158815	0.0278854	0.273759
CG14117-RD	84.8377	-0.000971691	0.0934138	0.976088	0.993295
CG11261-RA	118.81	-0.0328971	0.0968753	0.423	0.792827
CG14118-RA	13.6947	-0.0254275	0.103918	0.118874	0.527158
CG14120-RA	478.135	0.846227	0.175985	7.15786e-08	1.72164e-05
CG14125-RA	1095.14	0.0211491	0.0878947	0.642435	0.885522
CG14130-RA	44.3816	0.0165981	0.0976848	0.5682	0.859018
CG5946-RB	1319.81	-0.0262317	0.0682009	0.60316	0.871192
CG14132-RB	19.1011	0.0115956	0.0998757	0.507427	0.83053
CG14135-RC	60.3642	-0.0287016	0.100457	0.362808	0.772612
CG14142-RC	9.63567	0.0195135	0.102178	0.186845	0.624025
CG1416-RA	1259.71	-0.0474779	0.0684221	0.353764	0.766492
CG14174-RA	71.4137	-0.0191322	0.0955247	0.583106	0.863336
nbs-RE	396.739	-0.0142178	0.0796121	0.769734	0.930459
CG14182-RD	67.7657	0.0159677	0.0962373	0.620452	0.878467
CG14183-RA	218.822	-0.0252151	0.087578	0.584617	0.8638
CG14186-RA	145.673	0.0695425	0.120379	0.120492	0.529453
CG14187-RA	138.834	-0.101513	0.178707	0.0155227	0.199758
CG14194-RB	462.475	-0.0302483	0.0842046	0.539958	0.846865
CG14195-RB	56.0592	0.0068741	0.0951057	0.828286	0.948356
CG14196-RA	168.724	0.207895	0.451409	0.0138517	0.186823
CG14205-RA	152.805	-0.0469513	0.102106	0.274604	0.704735
CG14207-RB	982.712	0.19572	0.125695	0.0141272	0.189526
CG14210-RB	189.734	-0.0547819	0.0985732	0.270448	0.700945
Tim9b-RC	238.133	-0.13333	0.141114	0.0525934	0.38278
e(y)3-RB	2565.75	-0.124305	0.0980709	0.052736	0.382911
CG14215-RA	806.509	-0.0689299	0.0831975	0.215566	0.653358
CG14218-RC	8.64108	-0.00296404	0.0996637	0.816428	0.94344
CG14219-RA	10.1716	0.00141884	0.100014	0.88361	0.963391
CG14221-RB	11.5677	-0.0116731	0.100108	0.469438	0.813983
CG14223-RA	33.6896	-0.00588852	0.0975365	0.805928	0.940778
CG14227-RB	6.2472	-0.0290874	0.106283	0.00965629	0.148928
CG14229-RB	125.872	-0.00606237	0.0905574	0.876681	0.961171
CG14232-RA	226.031	0.00145095	0.0901511	0.970427	0.991942
CG14230-RA	390.406	-0.0391322	0.0848058	0.441499	0.801419
CG14234-RA	24.8855	0.0258806	0.102443	0.267066	0.696951
CG14246-RC	153.698	-0.347617	0.708976	0.0084775	0.138352
CG14252-RA	28.5546	-0.0139523	0.0988531	0.552945	0.851243
CG14253-RB	58.5839	0.0116368	0.0959422	0.707463	0.908295
CG31075-RA	397.06	0.00485484	0.0830701	0.918722	0.975713
CG14257-RB	26.6359	0.0157104	0.100314	0.415585	0.791192
CG14259-RA	106.159	0.0782619	0.134146	0.0663373	0.429301
l(3)mbt-RB	660.906	0.00524263	0.0779132	0.919829	0.97637
CG1427-RD	201.402	-0.00702269	0.0870439	0.871377	0.961005
CG14274-RA	22.8238	0.018216	0.100535	0.387707	0.780226
CG14275-RA	102.952	0.04381	0.103682	0.265947	0.696353
CG14277-RB	26.0375	0.0269813	0.103923	0.161669	0.596618
CG14285-RA	20.9211	0.0003687	0.0984768	0.986701	0.996466
gatA-RA	151.837	0.00582266	0.0904244	0.884513	0.963708
CG14286-RA	163.454	-0.0308555	0.0941149	0.468448	0.813488
CG14291-RA	13.1268	0.017355	0.101207	0.305172	0.728979
CG14292-RA	1186.35	0.054812	0.0873205	0.309395	0.732567
CG14298-RB	21.7571	0.029989	0.104842	0.150078	0.58014
CG14299-RC	724.117	0.00519593	0.0727852	0.918262	0.975713
CG14309-RA	2628.47	-0.152289	0.177872	0.0361496	0.319316
CG14314-RA	19.1005	-0.00345191	0.0987699	0.850161	0.954684
CG7523-RA	238.573	-0.00280829	0.0828536	0.951339	0.987333
CG1434-RB	131.437	0.000963415	0.0892471	0.982456	0.995064
CG14341-RB	66.1674	-0.00250958	0.0937313	0.939497	0.98319
Plap-RA	703.727	-0.159196	0.109385	0.0249447	0.257923
CG14352-RA	75.269	-0.0226345	0.0974105	0.497009	0.825523
RFeSP-RD	2959.18	0.333062	0.120316	0.000408432	0.017336
CG14353-RA	74.546	0.00854129	0.0950234	0.791084	0.936137
CG5290-RA	335.43	-0.00655144	0.0847285	0.884725	0.963715
CG14356-RA	10.0501	0.00221092	0.0993485	0.883176	0.963149
CG14367-RA	14.0926	0.0194046	0.101536	0.282562	0.710553
f-cup-RB	219.079	0.0275485	0.0890871	0.546461	0.848608
CG14372-RD	50.937	0.0428497	0.109299	0.136677	0.554915
CR17025-RB	40.0771	0.0320497	0.10469	0.193741	0.629316
CG14377-RA	8.17836	-0.00260482	0.0994899	0.851354	0.955389
GILT1-RA	1566.4	-0.0462882	0.0754152	0.379077	0.77833
CG12123-RA	151.646	-0.0794844	0.123905	0.113568	0.514437
CG14401-RC	109.815	0.00699665	0.0920817	0.852905	0.955824
sky-RG	1634.35	0.0272064	0.0667009	0.59004	0.864653
CG14407-RA	242.322	0.0190643	0.0870066	0.677317	0.897643
CG14408-RH	366.664	-0.00704305	0.0792909	0.882346	0.963149
CG1441-RA	87.3508	0.0244167	0.0955991	0.517697	0.83609
CG14410-RA	8.86483	-0.00948712	0.100216	0.477315	0.816959
CG14411-RA	844.464	-0.0873358	0.0862631	0.132225	0.549688
CG14414-RA	114.213	-0.0497821	0.103727	0.253679	0.685634
mRpS25-RA	149.629	-0.0344206	0.093725	0.460255	0.809876
CG14431-RC	218.462	-0.0140749	0.0877308	0.74846	0.923281
CG32732-RA	349.272	-0.0462651	0.0914104	0.356346	0.768935
CG14434-RA	273.218	-0.0822008	0.113581	0.137761	0.557779
CG43736-RK	1187.53	-0.0232759	0.0716219	0.646483	0.886869
CG14435-RC	531.991	-0.101511	0.105086	0.0990712	0.493226
CG14438-RA	979.91	-0.0526924	0.0845577	0.321534	0.74175
CR43496-RA	33.0377	0.00905105	0.0975468	0.72204	0.914436
CG1444-RA	2181.96	0.226933	0.117136	0.00546055	0.103689
CG14440-RA	282.617	-0.0466545	0.0976791	0.313849	0.735609
CG14441-RD	274.949	0.00287746	0.0899147	0.944547	0.985011
CG14442-RA	1526.84	-0.0637071	0.0867826	0.246108	0.680774
CG14445-RD	27.4373	1.34323	0.474552	0.00017164	0.00969944
CG14446-RC	766.65	-0.0429387	0.0819416	0.410552	0.788928
jim-RC	717.75	0.0414243	0.0853075	0.419514	0.791353
CG14456-RB	28.3651	-0.0330453	0.106569	0.0943734	0.483965
CG14457-RC	27.7944	0.0113402	0.0990867	0.587912	0.864116
CG14463-RB	145.168	-0.016463	0.0900742	0.69478	0.902489
Kmn2-RA	73.4434	-0.0219213	0.0971155	0.51149	0.832615
CG14464-RD	400.386	-0.139106	0.148425	0.0478081	0.365979
CG14476-RC	2853.18	-0.033155	0.0595336	0.487471	0.822429
CG14478-RD	1601.55	-0.0445017	0.0679893	0.38643	0.780111
Ns2-RA	761.497	0.012542	0.0767506	0.800925	0.938492
CG14483-RC	258.326	0.035866	0.0872334	0.466873	0.813488
CR45275-RA	251.497	0.0412323	0.0891221	0.408885	0.788577
CG14490-RA	7.06558	0.00581433	0.099855	0.654233	0.890681
thr-RC	599.077	-0.0117871	0.0831191	0.80356	0.939532
CG14516-RB	1605.81	-0.105721	0.112781	0.0913631	0.479206
CG14511-RA	89.7491	0.000282726	0.0927733	0.994777	0.998236
CG14535-RB	27.2632	-0.00150965	0.0976103	0.946392	0.985675
CG14543-RA	135.928	-0.0479776	0.103806	0.25704	0.688091
CG14550-RA	167.066	-0.0417827	0.0983821	0.336292	0.754771
CG14544-RA	106.71	-0.0478273	0.104552	0.247258	0.680786
CG14545-RA	518.729	-0.0749969	0.101148	0.179667	0.616928
CG14561-RA	125.474	-0.038694	0.0994365	0.34243	0.760484
CG14562-RB	343.475	-0.0353093	0.0858917	0.476618	0.816642
CG14567-RA	87.6192	0.0176135	0.0956055	0.607762	0.872951
CG14590-RA	18.0219	0.00522293	0.0989872	0.773342	0.931255
CG14591-RC	119.627	0.567187	0.23451	0.000622831	0.0233897
CG14606-RA	81.2388	0.0101759	0.0968884	0.716081	0.911238
CG14607-RB	30.171	0.00488707	0.0987389	0.798965	0.937633
CG1461-RB	415.431	0.388405	0.212267	0.00287803	0.0657781
CG13404-RB	43.9227	0.0422776	0.109208	0.132131	0.549688
CG14618-RA	154.665	-0.0378901	0.0955753	0.393279	0.782222
CG12576-RB	1171.55	0.0155106	0.0660037	0.756831	0.925636
CG14619-RH	940.31	0.0371484	0.0775971	0.579171	0.861931
CG14613-RB	499.101	-0.0853856	0.0955759	0.144545	0.570573
CG14621-RD	393.723	0.00628723	0.0780405	0.903955	0.97043
CG14615-RB	270.106	0.0134312	0.0910239	0.747931	0.923281
CG1463-RA	197.375	-0.017894	0.0898781	0.672852	0.895796
aux-RA	886.996	-0.0568237	0.0813287	0.295668	0.721941
CG14641-RA	513.272	0.00943114	0.0768034	0.850939	0.955329
CG14646-RB	155.386	0.0235395	0.0896414	0.594996	0.867338
CG34112-RB	62.0184	0.0168882	0.0980169	0.550472	0.850133
CG14650-RA	715.57	-0.00901679	0.0718391	0.856899	0.95746
CG14655-RA	42.7618	0.476086	0.680013	0.0067822	0.118989
CG14657-RC	300.481	-0.00265274	0.0813282	0.954754	0.988062
CG14661-RB	975.178	0.164483	0.20628	0.0295655	0.282297
CG14667-RB	131.238	-0.0312068	0.0935269	0.473508	0.814752
CG14669-RA	32.6411	0.0404897	0.108266	0.142588	0.568663
CG14671-RB	120.028	0.00589208	0.0920882	0.875207	0.961171
CG1468-RA	291.011	0.0200212	0.0835204	0.679159	0.898343
CG14684-RA	6.64731	-0.00945065	0.100306	0.454263	0.807682
CG31278-RA	40.5652	0.0104657	0.0970189	0.703722	0.905838
CG14687-RA	227.026	0.426662	0.198455	0.0014255	0.0410269
CG14688-RB	610.828	0.0570196	0.111909	0.167161	0.602018
CG14692-RE	7.11902	0.0112041	0.100587	0.374616	0.776596
CG14694-RA	66.6612	0.0161992	0.0969739	0.597289	0.868241
CG14696-RA	27.1205	-0.0130321	0.0985517	0.585594	0.863925
CG14701-RA	43.0136	-0.00274886	0.0958486	0.922479	0.977623
Arfip-RA	320.14	-0.0269835	0.0886898	0.553178	0.851258
CG14710-RB	121.454	-0.0149133	0.0908348	0.713826	0.910538
CG6808-RA	284.408	-0.0264498	0.0912611	0.544933	0.84821
CG14712-RA	696.396	-0.0510756	0.0823527	0.337151	0.755222
CG14715-RA	415.584	-0.045007	0.0837799	0.387075	0.780221
CG18476-RA	126.442	-0.0625972	0.111684	0.17234	0.609902
CG14721-RA	171.616	0.0345116	0.0917302	0.455328	0.807682
Blm-RA	604.077	-0.0823452	0.105675	0.151044	0.581718
CG14722-RA	467.292	-0.01752	0.0774212	0.724525	0.914436
CG14749-RA	385.538	-0.0757343	0.100701	0.175838	0.61328
CG14762-RB	709.616	0.0418879	0.101879	0.295767	0.721941
CG14764-RA	962.98	-0.112793	0.108827	0.0779135	0.448735
CG34431-RA	7.64463	0.0128679	0.100901	0.302101	0.726025
CG14767-RC	1437.47	0.0930318	0.0800457	0.105057	0.502675
CG14777-RF	236.575	0.401446	0.213948	0.00255524	0.0622283
CG32808-RA	22.7308	0.00820153	0.0990428	0.669127	0.894306
CG14780-RA	7.39725	0.0190507	0.102383	0.128098	0.543717
CG14785-RA	15.7368	-0.00152813	0.0989835	0.926546	0.978323
CG14786-RA	414.483	-0.0426364	0.085581	0.406064	0.7881
CG14787-RA	10.2016	0.00775964	0.0996262	0.623726	0.879416
CG14798-RA	34.6097	0.00422513	0.0967577	0.87458	0.961171
a6-RB	214.86	-0.035463	0.0904772	0.453706	0.807682
Pgam5-RA	354.112	-0.0198188	0.0851149	0.672975	0.895796
CG14805-RA	413.741	-0.0250648	0.0793579	0.617346	0.876764
CG14818-RB	204.515	0.039157	0.0956725	0.383281	0.779163
CG14806-RA	239.463	0.0461402	0.09277	0.353082	0.766492
trr-RD	653.378	-0.0461325	0.0897763	0.363515	0.772832
CG14812-RB	143.319	-0.0295655	0.0926482	0.496818	0.825523
CG14814-RD	1792.66	-0.0509897	0.0949503	0.308664	0.732259
CG14820-RA	223.564	0.0746795	0.11317	0.152728	0.582011
CG14834-RA	988.198	-0.368285	0.221751	0.0039186	0.0812848
trx-RC	1299.36	-0.0672427	0.0783236	0.219367	0.656605
CG31313-RA	362.149	-0.0670085	0.0984568	0.214832	0.652834
CG14853-RC	47.5569	0.646716	0.549647	0.00448025	0.0898005
CG14855-RA	21.4079	0.0147347	0.0995123	0.500376	0.827688
CG14856-RA	7.80232	0.0119582	0.100706	0.344809	0.761612
CG14857-RA	57.814	0.0369016	0.104217	0.248709	0.682073
btsz-RI	906.124	0.0343087	0.0868739	0.485085	0.821449
CG1486-RA	733.862	-0.04142	0.0812523	0.425736	0.793209
CG14860-RB	130.361	-0.0553514	0.105449	0.225935	0.662717
Nup93-2-RA	326.788	-0.0766093	0.0981099	0.178911	0.616476
CG6276-RA	325.66	-0.0402684	0.0917779	0.403292	0.785284
CG14868-RA	21.9828	0.00108036	0.0982589	0.959633	0.989205
CG14870-RA	7.71346	0.00463689	0.100232	0.599149	0.868939
CG14877-RA	5.77869	0.00652377	0.100334	0.48547	0.821449
CG14880-RB	61.1056	0.0215657	0.100703	0.370631	0.775749
CG14881-RA	121.926	-0.0572786	0.109235	0.192218	0.627394
mRpS33-RA	106.637	-0.0286867	0.0953906	0.473991	0.814752
CG14882-RB	226.036	-0.0591639	0.104174	0.225015	0.662446
Pak3-RC	1305.73	0.0234331	0.0687206	0.644244	0.886568
CG14883-RA	313.956	-0.105706	0.128417	0.0845204	0.463073
CG14892-RA	10.136	0.0315098	0.106719	0.0435648	0.348449
CG10345-RA	126.286	0.327101	0.310425	0.00885218	0.141719
CG14894-RB	414.806	-0.00939693	0.0781536	0.848068	0.954119
CG14903-RA	64.953	-0.0109461	0.0945186	0.744881	0.922368
CG14906-RC	71.896	0.0419331	0.10451	0.250684	0.683018
CG14907-RA	98.8632	0.0654355	0.115829	0.144854	0.570573
CG14931-RC	257.359	-0.101738	0.13147	0.0849737	0.463931
CG1494-RB	13.2076	0.0265676	0.104838	0.0513628	0.38071
CG1718-RB	1170.63	0.0859551	0.0891197	0.140736	0.564499
CG14945-RB	212.696	0.0326131	0.0888069	0.493309	0.824069
JhI-21-RC	758.415	-0.06445	0.0864642	0.243617	0.679341
CG14946-RD	63.8162	-0.0717009	0.128369	0.0731455	0.441291
CG14949-RA	109.281	0.629061	0.391874	0.00275749	0.0646314
CG14965-RA	128.788	-0.0335504	0.0971299	0.406681	0.788577
CG14961-RA	37.8423	0.0430873	0.111649	0.0611454	0.410972
CG14969-RA	268.474	-0.186525	0.154627	0.0222823	0.24256
CG14964-RB	134.131	0.0786833	0.123957	0.11253	0.512987
CG14968-RD	70.9383	0.118069	0.194033	0.0274984	0.272058
CG14977-RB	135.999	0.00990333	0.0895778	0.807356	0.941139
Ccz1-RB	100.803	0.0377764	0.0996347	0.345542	0.761656
CG14982-RC	27.2637	0.0600621	0.124516	0.0274135	0.271852
CG14984-RC	30.0062	0.0227112	0.100972	0.353137	0.766492
CG14985-RC	136.365	0.0356966	0.0958198	0.409182	0.788577
CG14990-RA	89.5363	-0.00970497	0.0933934	0.783769	0.933554
CG14995-RF	253.497	0.0801106	0.112052	0.146573	0.572953
CG15021-RA	96.3125	0.521974	0.311688	0.00285394	0.0654339
CG15022-RA	7.34671	-0.00207046	0.100485	0.10389	0.499965
CG15027-RA	111.411	0.0263778	0.0940602	0.517701	0.83609
CG15043-RB	797.944	0.0800722	0.089566	0.164887	0.598209
CG15044-RA	106.775	0.405652	0.427822	0.0071994	0.124535
CG15046-RA	36.4258	0.0351413	0.106174	0.157997	0.589773
CG15065-RA	58.6623	0.0404558	0.108016	0.151495	0.581945
CG15068-RA	149.771	0.333207	0.366149	0.00898559	0.143174
CG15073-RB	72.1851	0.0124661	0.0947416	0.718121	0.911991
CG15087-RA	188.701	0.00820271	0.0865504	0.85425	0.95637
CG15080-RA	15.6617	0.00619375	0.0989074	0.741988	0.920878
CG15083-RA	215.323	0.0249435	0.0886933	0.586275	0.863975
CG15099-RA	1071.52	-0.0471824	0.079606	0.371699	0.775749
CG15084-RA	66.2751	-0.00204741	0.0945394	0.94658	0.985675
CG18190-RB	656.323	-0.0669608	0.0882679	0.225765	0.662717
CG15096-RA	1000.18	0.0301522	0.104322	0.196001	0.632792
CG15098-RA	2107.3	0.0390117	0.0713076	0.453426	0.807682
CG15100-RA	765.23	-0.0263928	0.0748895	0.606644	0.872625
CG15107-RB	171.354	0.0020034	0.0899632	0.961595	0.989814
CG15111-RA	338.745	-0.0398081	0.0848286	0.431378	0.796815
CG15117-RC	128.923	0.000862695	0.0928664	0.98167	0.994841
CG15118-RA	556.106	-0.073684	0.0875284	0.192438	0.627708
CG15120-RA	27.4927	0.0242269	0.102219	0.266652	0.696638
CG16926-RA	1496.87	0.0580637	0.118758	0.0856806	0.463931
CG15126-RA	15.295	-0.000247724	0.0989368	0.986517	0.99638
CG15127-RA	6.23622	0.0147827	0.10136	0.217644	0.654404
CG12923-RB	71.6211	0.0128736	0.0954244	0.693463	0.90194
CG30008-RA	1508.8	0.0565754	0.117513	0.0942179	0.483965
CG15141-RA	366.209	-0.0295256	0.0835878	0.546143	0.848608
Dif-RD	542.221	0.0813338	0.0908599	0.159465	0.592249
CG15142-RA	8.91342	0.00447795	0.0995574	0.756012	0.925277
CG15152-RA	98.488	0.0438321	0.10444	0.252543	0.684149
CG15155-RA	270.614	0.0446407	0.104915	0.24433	0.679952
CG1516-RK	5028.29	0.158512	0.197061	0.0326421	0.300868
CG15160-RC	404.073	-0.0298444	0.0878465	0.529117	0.840827
CG15168-RA	142.774	-0.0322622	0.096818	0.419955	0.791353
CG15170-RA	37.252	0.0114022	0.0971993	0.679137	0.898343
CG1518-RC	1351.09	-0.0647496	0.0769877	0.222256	0.659199
CG15186-RI	80.3936	0.0834554	0.140141	0.0512487	0.380393
CG15201-RA	161.255	0.187975	0.293371	0.0198901	0.227312
CG15202-RA	70.1576	0.0310276	0.102569	0.28859	0.716826
CG15203-RB	107.18	0.0369939	0.100802	0.328472	0.747685
CG15211-RD	102.141	0.0473224	0.102988	0.267815	0.698185
Ant2-RC	25900	0.371857	0.102334	2.08417e-05	0.00183081
CG15213-RA	9.97394	0.00983027	0.100225	0.470535	0.814487
CG15221-RB	152.553	0.527048	0.25566	0.00141763	0.0410269
inaF-B-RA	511.541	0.338578	0.130756	0.000643323	0.0240698
CG15236-RB	51.5927	0.062856	0.123078	0.0688644	0.434894
CG34215-RA	30.3273	0.0224997	0.101844	0.284289	0.712803
CG15247-RA	66.5731	0.0511904	0.116022	0.0644383	0.422973
CG15253-RA	17.6993	0.0180134	0.100912	0.349409	0.764776
CG15254-RB	107.863	0.0716047	0.12331	0.10644	0.504294
CR44865-RA	795.889	0.0731956	0.101227	0.183322	0.620307
CG15255-RB	12.5969	0.027084	0.104977	0.0543182	0.387437
CG15270-RE	43.7746	0.0630779	0.126457	0.0335829	0.306198
CG15279-RD	286.568	0.0071721	0.0885117	0.867289	0.960408
CG1529-RA	277.545	-0.037001	0.0900729	0.441364	0.801419
CG15293-RA	1397.23	-0.0298717	0.0806467	0.562357	0.856268
CG15312-RE	292.262	0.00868167	0.0803687	0.860077	0.958489
CG1532-RB	723.539	0.0660269	0.0871595	0.235396	0.674028
CG15322-RC	7.43337	-0.00534508	0.0998036	0.679646	0.898343
CG1636-RB	468.944	0.0285343	0.0791447	0.569353	0.859045
CG15345-RA	58.6307	-0.0333504	0.102695	0.28575	0.714163
CG15347-RA	521.68	0.0442521	0.0842117	0.393536	0.782361
CG15353-RA	92.0739	-0.00783763	0.0928285	0.826961	0.948304
CR45712-RA	86.3929	-0.00894173	0.0934224	0.799217	0.937819
CG15356-RA	586.679	-0.0445264	0.0860374	0.386947	0.780221
CG15358-RC	113.142	0.100806	0.160489	0.0432612	0.34657
CG15362-RA	82.9878	-0.00637171	0.093924	0.848518	0.954217
CG15365-RB	49.0674	0.00915341	0.097146	0.732585	0.917408
CG1537-RA	5.93719	0.00860455	0.100499	0.395034	0.782552
Xpac-RA	127.501	-0.015115	0.0913776	0.70515	0.906478
CG15382-RA	31.2777	-0.0184348	0.0998599	0.437531	0.799765
aop-RA	747.447	-0.041881	0.0743757	0.422064	0.79267
CG15385-RA	93.5135	0.0431224	0.104094	0.259193	0.690111
CG15387-RB	87.1545	-0.00214732	0.0926923	0.952027	0.987619
CG15390-RA	39.8099	-0.00362118	0.096397	0.893274	0.966825
CR44982-RA	25.9888	-0.00470782	0.0975886	0.841646	0.952532
CG15394-RD	7.58706	-0.00121315	0.0997266	0.918759	0.975713
CG15412-RC	146.931	0.639798	0.251616	0.000425314	0.0178279
CG15414-RA	15.4736	0.0272862	0.104043	0.156348	0.586711
CG1542-RA	499.667	-0.0696413	0.0905904	0.212466	0.65092
CG15561-RA	118.154	0.00859612	0.0899514	0.833744	0.94984
CG15422-RA	110.398	0.0444499	0.102813	0.277203	0.706218
CG15423-RA	126.098	0.122076	0.198106	0.0284415	0.277332
CG15431-RB	63.4838	0.0446989	0.108294	0.179292	0.616476
CG43055-RA	30.5255	-0.0590023	0.126192	0.00426596	0.0861895
CG15432-RC	90.6583	-0.0120229	0.0935672	0.735604	0.918635
morgue-RA	234.615	0.0353523	0.0889417	0.464049	0.812089
CG15434-RA	40.2652	-0.00890154	0.0982114	0.695118	0.902489
Gs1l-RB	622.05	0.0164207	0.0756709	0.745343	0.922368
CG15435-RB	148.231	-0.0414	0.0999443	0.324706	0.744625
CG15443-RB	144.706	0.02211	0.0906446	0.608924	0.873147
CG15436-RA	86.6283	-0.0118969	0.0962547	0.691955	0.901856
CG15439-RA	363.264	-0.00258811	0.0847652	0.953487	0.988062
CG1544-RA	151.318	-0.0954625	0.142924	0.0696639	0.436687
CG15440-RA	117.266	0.0271967	0.0961631	0.478209	0.816959
CG15445-RH	311.879	0.048424	0.0927655	0.33657	0.754891
CR44374-RA	72.5534	0.00595671	0.0944612	0.857031	0.957502
CG1545-RB	13.1554	0.0291227	0.105253	0.0927021	0.482468
CG15456-RB	63.1634	0.0551457	0.113458	0.142177	0.567793
CG6180-RA	1142.44	-0.0558606	0.0780594	0.297408	0.723553
CG15497-RA	7.04078	0.00652731	0.099929	0.614048	0.874782
DNApol-alpha180-RA	827.509	-0.0672115	0.0898616	0.227493	0.664309
CG1550-RA	308.432	-0.0508026	0.0908954	0.325249	0.744883
CG15506-RA	8.9855	0.0142195	0.100969	0.30788	0.731469
CG15514-RB	320.829	-0.0657106	0.0982106	0.222648	0.659199
CG15515-RB	18.7115	0.0262549	0.10365	0.170148	0.607085
CG1552-RC	112.062	0.0645234	0.120528	0.108503	0.5062
CG15522-RB	8.67309	0.00576017	0.099707	0.68136	0.898651
CG31202-RA	18.1176	0.0158604	0.100671	0.373247	0.775749
CG15523-RB	350.418	-0.103859	0.114831	0.0940483	0.483965
CR44046-RC	13.3997	0.0240549	0.10321	0.164575	0.598198
CG15529-RA	34.7158	0.000569842	0.09759	0.982137	0.994841
CG11498-RB	18.9682	0.0161981	0.100378	0.407433	0.788577
CG15531-RA	694.331	0.0332692	0.094779	0.437215	0.799765
CG15533-RA	103.725	1.82203	0.324655	8.73213e-10	3.91353e-07
CG15534-RA	238.885	0.762737	0.241554	6.44757e-05	0.00455478
CG15535-RB	122.901	0.00393605	0.089007	0.9253	0.978271
CG15537-RC	25.3446	0.00208878	0.0979997	0.925033	0.978193
CG15544-RB	10.9256	0.0197101	0.1023	0.170792	0.608073
CG15546-RA	42.4112	0.0554202	0.119369	0.0510471	0.379733
CG15547-RA	10033.1	0.0277351	0.0650507	0.584171	0.863718
CG15553-RC	49.9496	0.00581592	0.0961907	0.839791	0.951512
CG15556-RC	76.7394	0.0464006	0.106993	0.211557	0.65092
CG15570-RA	3278.51	-0.0053879	0.098937	0.762709	0.927447
CG15571-RA	143.904	-0.0158946	0.0969923	0.595968	0.867662
CG15601-RB	53.1139	0.0254762	0.099448	0.414612	0.791192
CG15602-RB	136.612	0.00816409	0.0893192	0.844263	0.953412
CG15611-RA	204.412	0.0410267	0.0938095	0.384931	0.779585
CG15617-RA	110.091	0.760598	0.319489	0.000587124	0.0223816
CG15618-RC	179.514	-0.101521	0.135519	0.0813423	0.457273
CG15628-RA	321.317	0.13823	0.173892	0.042699	0.343975
CG15629-RA	48.9538	0.0516254	0.114293	0.104044	0.499965
CG3225-RA	60.9258	-0.0333422	0.102106	0.301791	0.725533
CG15630-RA	74.5447	0.0580316	0.116589	0.115602	0.518746
Grip128-RB	551.76	-0.101539	0.111174	0.0986745	0.493226
CG15643-RA	294.3	-0.0214251	0.0900999	0.617948	0.877249
CG15661-RA	96.1172	0.0914634	0.141044	0.070948	0.438308
CG15666-RD	8.3504	0.013291	0.100955	0.296492	0.722662
CG15695-RA	57.4592	-0.00785596	0.0959676	0.78832	0.935111
CG15706-RD	159.721	-0.0270318	0.0919682	0.532056	0.8422
Tsf3-RA	60.201	0.0324846	0.103077	0.271537	0.70209
CG15701-RA	13.3099	0.00801052	0.0996037	0.620022	0.878467
CG15715-RB	466.534	-0.0805219	0.104257	0.155316	0.58424
CG15717-RE	639.305	-0.0675032	0.0909739	0.22244	0.659199
CG1572-RC	379.266	0.0087402	0.0871942	0.843611	0.953261
CR43152-RB	17.8388	-0.00611407	0.0990526	0.731692	0.917294
Aven-RA	99.5957	-0.0388585	0.101777	0.304037	0.727989
CG15731-RA	6.10066	-0.00244003	0.100478	0.310194	0.733307
CG15735-RA	661.26	-0.0364274	0.0773158	0.495343	0.824915
CG15739-RA	86.901	-0.00508735	0.0933641	0.882536	0.963149
CG10352-RB	19.077	0.0488955	0.116875	0.0153255	0.198231
CG15743-RC	220.088	0.0190061	0.0854482	0.685288	0.899835
CG15744-RA	402.458	-0.102099	0.122223	0.0929403	0.482468
CG15747-RA	170.311	-0.0504961	0.0992597	0.287244	0.715138
CG1575-RB	356.739	0.00205144	0.0806263	0.967166	0.991822
CG2260-RA	331.52	-0.047669	0.0917855	0.344955	0.761612
CG15760-RB	28.5583	0.0635213	0.128589	0.0170559	0.209609
CG15765-RA	140.797	0.0948983	0.156704	0.0385042	0.326624
CR43264-RA	11.6114	-0.0171831	0.101356	0.277667	0.706373
CG15766-RA	30.2683	-0.00834461	0.0984101	0.703044	0.905838
CG15772-RB	22.6984	0.0313806	0.10562	0.121536	0.530328
lin-52-RB	173.172	0.0138733	0.0904571	0.734938	0.9184
CG1578-RB	1470.19	-0.042369	0.0776524	0.417228	0.791353
CG15784-RB	674.502	0.11117	0.0993323	0.0777704	0.448735
CG15803-RB	43.4714	0.0471645	0.112031	0.109054	0.506636
CG15817-RD	1116.66	-0.0673511	0.0747484	0.214847	0.652834
CG15818-RA	234.758	0.138643	0.165899	0.0447663	0.353817
CG1582-RB	645.648	-0.0750907	0.0920049	0.186862	0.624025
CG15820-RA	116.303	-0.0186313	0.0960884	0.563574	0.856794
CG15822-RG	127.16	-0.00511064	0.0928238	0.884981	0.963733
CG15824-RC	42.7643	0.049725	0.113749	0.0958717	0.487363
ninaA-RA	42.0073	0.0528335	0.116107	0.0807107	0.456262
CG15829-RB	10.7097	-0.00703094	0.0998199	0.614305	0.874782
CG15861-RB	50.6454	0.0143426	0.0966657	0.637489	0.883665
CG3770-RA	118.129	-0.0255086	0.0945004	0.520523	0.837046
CG15863-RA	58.3348	-0.0618003	0.119327	0.102291	0.49656
Pal1-RA	814.356	-0.068783	0.0818982	0.216078	0.653554
CG15879-RA	36.9981	0.0031733	0.0972587	0.872785	0.961005
CG15881-RB	185.06	-0.0416968	0.0938806	0.373376	0.775749
CG34116-RA	24.3287	-0.0212352	0.101032	0.344991	0.761612
CG14104-RB	33.289	-0.0313053	0.104039	0.21964	0.656771
CG15890-RB	56.5234	-0.0389037	0.106848	0.171767	0.60913
CG15891-RD	114.341	0.0347906	0.0975538	0.392196	0.782037
CG15894-RB	37.7956	0.0331509	0.106278	0.117855	0.523909
CG15896-RB	127.663	-0.0570995	0.106829	0.212805	0.651245
CG15908-RA	52.54	-0.0120455	0.0957707	0.699598	0.904331
CG15914-RA	79.8866	-0.0278643	0.0967314	0.459356	0.808576
Myb-RD	1070.22	-0.0270192	0.0688928	0.593511	0.866427
CG15916-RA	177.172	-0.0161185	0.0888269	0.709592	0.909106
CG1602-RA	73.5272	-0.025368	0.0984309	0.441789	0.801419
CG1603-RB	158.048	-0.0268743	0.0906121	0.545745	0.848608
CG1607-RA	188.644	0.153081	0.189728	0.0348381	0.312276
CG1620-RA	995.645	-0.0685143	0.0769228	0.209993	0.64893
CG1632-RB	66.3019	0.0411573	0.106147	0.212693	0.651245
Corp-RB	187.645	-0.00638613	0.0860108	0.885278	0.963901
CG15343-RA	29.8423	0.00476406	0.0971483	0.852058	0.95575
nAChRalpha3-RC	47.8382	0.0163916	0.0987634	0.525138	0.838461
CG1638-RB	8.41421	0.0165113	0.101689	0.19016	0.626139
CG1640-RB	2452.45	-0.0304883	0.062803	0.5364	0.844036
CG1646-RH	785.196	-0.0137879	0.0716614	0.784158	0.933554
CG1523-RA	249.43	-0.0146041	0.0838895	0.755675	0.925277
CG1647-RB	194.912	-0.0504113	0.0981791	0.295398	0.721609
WASp-RD	516.559	-0.0209906	0.0795004	0.672748	0.895796
CG1648-RC	2129.91	0.0788843	0.0915023	0.179446	0.616659
lectin-46Cb-RB	29.4434	0.00717864	0.0982703	0.745386	0.922368
lectin-46Ca-RA	29.9261	0.0195715	0.100093	0.414888	0.791192
CG1657-RA	1175.87	-0.0309592	0.0686954	0.542069	0.847334
CG1662-RA	377.867	-0.00483996	0.0789729	0.926157	0.978322
CG1663-RA	155.379	-0.0583124	0.106424	0.211953	0.65092
Lsm11-RA	54.2119	-0.00239378	0.0949176	0.937499	0.982752
CG1665-RA	309.286	0.0181692	0.0853778	0.697781	0.903411
Vamp7-RA	474.295	-0.0327853	0.0807666	0.516167	0.835415
CG1667-RC	246.111	-0.0415625	0.0970576	0.353626	0.766492
Orc6-RA	134.142	-0.0639301	0.113731	0.157906	0.589773
CG16704-RB	76.3727	0.0406291	0.104815	0.243531	0.679341
CG1671-RA	418.251	-0.0290958	0.0816906	0.561239	0.855794
CG16710-RB	5.83815	0.00321719	0.100067	0.740392	0.92059
CG16711-RC	628.642	-0.0836086	0.0958057	0.15097	0.581654
CG16712-RB	1391.45	0.00588378	0.074836	0.899281	0.9688
CG16713-RA	85.0122	-0.00605507	0.0963717	0.827098	0.948304
CG16717-RA	180.395	-0.089756	0.124586	0.106433	0.504294
CG16721-RA	783.107	0.294555	0.146659	0.00313977	0.0698634
CR45668-RA	194.724	0.0955295	0.136435	0.0827899	0.460638
CG16723-RB	7.38875	0.00437942	0.0998659	0.716457	0.911451
CG16727-RA	86.5363	-0.134645	0.247771	0.0160575	0.203709
CG1673-RA	933.172	0.0251522	0.104176	0.0876226	0.469583
CG16732-RB	39.3539	0.00441186	0.0967513	0.868937	0.960522
CG16734-RD	82.0495	-0.0759632	0.128597	0.0848453	0.463931
CG1674-RB	647.129	0.697259	0.152257	2.35215e-07	4.56951e-05
CG16742-RA	232.613	-0.0469543	0.0967153	0.323835	0.744004
Rcd6-RA	22.7457	0.00167756	0.0977755	0.925011	0.978193
CG16743-RB	288.808	0.0401886	0.095841	0.376565	0.777132
CG16749-RA	515.295	0.0882095	0.0963397	0.136561	0.5547
CG16753-RA	151.794	-0.0452725	0.0991589	0.314546	0.736054
CG16756-RA	262.622	-0.00195466	0.0853969	0.967674	0.991822
CG16758-RB	734.698	0.00745378	0.0972049	0.776626	0.932593
CG16772-RA	719.111	0.0977531	0.139286	0.0758097	0.444843
CG16775-RB	99.6458	0.0187078	0.0992234	0.474867	0.815003
CG16779-RB	136.732	0.177374	0.42624	0.0123702	0.174775
CG1678-RB	4469.08	0.0970851	0.111829	0.114295	0.515219
CG16786-RA	13.111	0.00949828	0.1001	0.503754	0.828793
CG16789-RA	18.7997	0.0131011	0.100085	0.462563	0.810907
CG16790-RA	48.1486	-0.0371196	0.105584	0.201673	0.638483
CG16791-RA	409.234	0.197581	0.132972	0.0149611	0.195267
CG16798-RA	7.05868	0.00556031	0.100175	0.58165	0.86279
CG16812-RA	321.514	-0.0754098	0.109768	0.160866	0.5957
CG16817-RB	2783.73	-0.214362	0.0726063	0.000462719	0.0190096
CG16820-RA	31.1071	0.0151893	0.0986762	0.545907	0.848608
CG16826-RA	14320	0.0110468	0.0740866	0.823416	0.946858
CG16833-RG	985.745	-0.106288	0.0963306	0.0853046	0.463931
aub-RA	615.073	-0.108267	0.0991194	0.0826152	0.460388
CG16836-RA	201.152	0.934094	0.190155	4.16177e-08	1.10637e-05
CG16854-RD	13.2334	0.00661706	0.0993934	0.687927	0.900685
CG16857-RA	276.797	0.309907	0.209822	0.0065794	0.117154
CG16863-RA	35.9329	0.00830073	0.0969269	0.75748	0.925728
CG16865-RA	104.363	0.000893633	0.0918009	0.982137	0.994841
CG16888-RA	7.18692	0.00879072	0.100244	0.480835	0.818862
CG16868-RA	435.75	-0.142584	0.133624	0.0426573	0.343914
CG1698-RB	197.316	-0.013784	0.0907706	0.732897	0.917666
CG31731-RB	808.109	-0.0122624	0.0690581	0.806636	0.940991
CG16892-RA	386.534	-0.0922638	0.110079	0.119945	0.528825
c11.1-RB	998.75	-0.0057611	0.0670863	0.907377	0.972141
CG16898-RA	253.525	0.026027	0.104472	0.0772613	0.448559
CG16904-RA	1853.67	0.0897576	0.116174	0.119749	0.528825
CG13344-RC	395.606	-0.112862	0.135081	0.0727692	0.441291
CG16940-RA	709.33	-0.0188825	0.0786675	0.702547	0.905838
CG16947-RA	94.9613	-0.0387876	0.10241	0.294397	0.721484
CG1695-RC	62.9951	0.742458	0.316752	0.000663434	0.0245495
CG16952-RE	593.376	-0.11719	0.117541	0.0719078	0.440479
CG16953-RB	1359.53	-0.00536236	0.0668018	0.913667	0.973927
CG16956-RA	30.3409	-0.0136643	0.0991163	0.54069	0.84724
CG16965-RC	68.8936	-0.0175046	0.095494	0.609161	0.873198
CG6686-RC	737.148	-0.00256435	0.0776838	0.957353	0.988749
CG16978-RB	77.5966	0.0456657	0.108374	0.183263	0.620307
CG16979-RA	232.571	0.0272004	0.090806	0.54179	0.84724
CG16984-RA	13.8641	-0.00943552	0.0994074	0.599989	0.868994
CG12182-RC	86.0624	-0.0221645	0.0961233	0.532065	0.8422
CG16986-RA	134.733	0.0137025	0.0894604	0.746749	0.922772
Pxn-RE	342.017	-0.0236006	0.0906739	0.583527	0.863718
CG16989-RB	454.031	0.00997367	0.0759016	0.833736	0.94984
CG9967-RC	128.198	-0.0234071	0.0929891	0.565135	0.857394
CG17002-RB	223.524	-0.063658	0.108441	0.190878	0.626139
CG17018-RE	5013.52	-0.126443	0.082908	0.0368531	0.320112
CG17019-RA	513.465	-0.0608962	0.0888247	0.262424	0.693255
CG1703-RB	1538.61	-0.0817868	0.0814147	0.148974	0.578156
RPA3-RB	275.774	-0.0376735	0.0899266	0.436054	0.799324
CG17032-RA	196.493	0.0115888	0.0910627	0.771812	0.93103
CG17036-RA	92.5702	-0.0257	0.0968186	0.478276	0.816959
CG17047-RB	6.28644	-0.00300518	0.0998723	0.790131	0.935855
CG17059-RA	108.722	-0.026672	0.0961959	0.482043	0.819936
Fsn-RB	364.757	-0.0675262	0.0978458	0.216166	0.653554
CG17065-RA	183.599	0.0343214	0.0908997	0.463709	0.811852
CG17068-RA	226.656	-0.152947	0.162554	0.0379392	0.323427
CG1707-RA	605.198	0.000994513	0.0730897	0.98524	0.996036
CR44201-RA	416.093	0.0164198	0.0794096	0.740668	0.92059
smo-RA	463.332	-0.0789432	0.096361	0.17249	0.609902
CG17104-RB	9.30941	0.0191923	0.102124	0.185791	0.62285
CG17108-RA	4677.8	0.180039	0.0913808	0.00812925	0.134186
CG17121-RA	164.438	0.0524661	0.103755	0.248332	0.681544
CG17124-RB	589.008	0.00996728	0.0838744	0.831767	0.949594
CG17127-RB	14.9197	0.00691539	0.099269	0.690141	0.901215
CG17129-RC	142.765	-0.0261838	0.0978377	0.451055	0.807261
CR43480-RA	44.6694	0.010048	0.0961415	0.73721	0.918738
CG17167-RD	240.162	-0.0257748	0.0943663	0.517777	0.83609
CG17163-RB	523.801	-0.097479	0.115039	0.105522	0.502675
CG17168-RA	477.469	-0.0440626	0.0799696	0.400694	0.783043
CG17169-RB	68.6166	-0.0155386	0.097573	0.584704	0.863802
CG17159-RF	894.695	-0.00381693	0.0702035	0.938686	0.98319
CG17180-RA	46.5377	-0.000316672	0.0956406	0.989927	0.997546
Cypl-RA	104.846	-0.0388136	0.100373	0.326704	0.74518
CG17186-RA	97.9094	0.00729104	0.093806	0.834957	0.950179
CG17187-RA	103.481	-0.020358	0.0925024	0.612243	0.873985
CG17189-RA	50.2154	-0.00512848	0.0960845	0.856014	0.956894
CG17190-RB	87.4432	0.0176856	0.0965531	0.586213	0.863975
CG17193-RB	20.2685	0.018517	0.101112	0.329075	0.748382
CG17202-RA	494.638	0.00537852	0.0780498	0.91146	0.973745
CG17209-RC	378.85	0.0463001	0.0853239	0.375301	0.776857
CG8952-RA	423.006	0.00384238	0.0843998	0.934382	0.980994
CG17211-RA	23.4078	0.0378359	0.108601	0.0856952	0.463931
CG6583-RA	180.518	-0.0223066	0.0903427	0.605977	0.872565
CG17219-RA	298.598	-0.0398605	0.0900322	0.415349	0.791192
CR44147-RA	46.2234	-0.00960599	0.0968003	0.728882	0.916174
CG17221-RB	130.43	-0.0226618	0.0929697	0.574627	0.860924
CG17224-RC	173.53	0.0169772	0.0897963	0.690027	0.901183
PGRP-LB-RD	101.826	0.00917082	0.0938472	0.79117	0.936137
Clc-RB	1278.19	-0.0377913	0.0673937	0.447665	0.805632
CG17234-RA	79.6308	0.0107492	0.0987383	0.626193	0.879786
CG17239-RB	199.464	0.00707738	0.0936176	0.844088	0.953412
CG17244-RB	245.317	0.0381176	0.0933785	0.40965	0.788712
CG17259-RB	1116.93	-0.0159554	0.0682975	0.750295	0.923757
CG17260-RC	102.13	0.0140597	0.0935583	0.707949	0.908383
CG17261-RB	6.27347	0.0106653	0.100525	0.38954	0.78078
CG17264-RA	25.8018	0.00503276	0.0977202	0.831245	0.949594
alpha4GT1-RA	295.645	-0.0761651	0.100924	0.174028	0.611376
CG17265-RA	70.1074	0.015499	0.0953203	0.641903	0.885499
CG9422-RC	217.36	-0.0218044	0.0877198	0.631419	0.881806
CG17270-RA	159.232	-0.0269049	0.0904995	0.546205	0.848608
CG17271-RB	601.003	-0.0455774	0.0777635	0.387113	0.780221
CG17278-RA	140.557	0.103814	0.166761	0.0378193	0.323427
CG17294-RA	61.4633	0.0301066	0.0997904	0.37934	0.77833
CG1732-RA	191.524	0.105703	0.150503	0.0622206	0.414613
CG17321-RB	46.4918	0.026988	0.100174	0.38285	0.779163
CG17322-RB	381.38	-0.0383284	0.0886319	0.436052	0.799324
CG17597-RB	685.908	0.0312881	0.0880573	0.49784	0.825954
CG17323-RD	244.23	0.0921282	0.141914	0.0701638	0.437531
CG17324-RB	7.32992	0.0230781	0.103584	0.0788799	0.450679
CG17325-RC	269.863	0.0840344	0.127609	0.102134	0.496513
CG17328-RB	107.774	-0.0369877	0.0989654	0.358328	0.769536
CG5869-RA	151.508	-0.0937427	0.131158	0.0916591	0.48026
CG17333-RA	334.676	-0.0582228	0.0922615	0.276645	0.706082
CG17337-RA	1654.31	-0.121078	0.0792499	0.0410539	0.337725
CG17341-RB	12.2544	0.00672947	0.0995063	0.672263	0.895701
CG17350-RA	14.7403	0.0160336	0.100959	0.331833	0.750148
CG17352-RE	283.742	0.593985	0.1703	2.36838e-05	0.00199378
CG17360-RB	393.004	0.0164125	0.0794658	0.740487	0.92059
CG17361-RA	99.2908	-0.00342154	0.0906401	0.929226	0.978997
CG17359-RA	100.952	-0.0492823	0.107574	0.206896	0.64548
CG17364-RD	64.9327	0.0656773	0.123556	0.0821967	0.459657
CG1737-RC	1348.48	-0.0619641	0.0850151	0.257257	0.688245
CG17374-RC	3979.85	0.114603	0.14644	0.071189	0.438571
CG17378-RA	54.3985	0.0809091	0.146269	0.0215898	0.238622
CG1738-RA	120.615	-0.0218815	0.0933815	0.580722	0.862458
CG17385-RB	515.615	-0.0739526	0.0941088	0.191216	0.626202
CG17386-RA	45.1881	0.0490006	0.112279	0.121123	0.530328
CG17440-RA	9.88286	0.00999163	0.0999516	0.521358	0.837456
CG17454-RA	447.264	-0.10143	0.101099	0.0994873	0.493226
CG1746-RA	20049.3	0.269877	0.0894151	0.000249461	0.0121742
CG17470-RA	25.4423	-0.0298785	0.104327	0.184294	0.622231
CG17475-RB	290.392	0.039682	0.0898323	0.419785	0.791353
CG17477-RA	11.3499	-0.0103455	0.0999325	0.516201	0.835415
CG17486-RB	534.913	-0.0721784	0.094402	0.200902	0.637766
CG1749-RA	490.567	-0.0579113	0.092125	0.276258	0.705451
CG17490-RG	284.594	-0.0547966	0.0939907	0.288853	0.716952
CG17493-RB	669.115	-0.0256713	0.0805563	0.606955	0.872625
CG17508-RA	1200.98	0.0279317	0.0689629	0.588378	0.864116
CG17514-RA	3014.16	-0.0706163	0.0655906	0.164598	0.598198
CG17528-RD	819.399	-0.108812	0.0883563	0.0720775	0.440479
CG17544-RA	565.208	-0.00760944	0.0830912	0.870632	0.961005
CG31798-RB	5.72721	0.0151454	0.101553	0.172877	0.610629
CG17549-RA	653.178	0.0707356	0.0961979	0.205374	0.642917
CG17556-RA	118.339	-0.000655129	0.0910436	0.985191	0.996036
CG17560-RA	678.6	0.0566845	0.104423	0.230442	0.668359
CG17562-RA	204.541	0.0179503	0.0948289	0.617558	0.876943
CG17565-RA	265.989	0.00366042	0.0848369	0.936929	0.982444
CG17570-RA	31.9394	0.945797	0.649876	0.00292756	0.0658669
CG17571-RB	2435.51	0.0423493	0.0776862	0.433071	0.798519
CG17572-RA	14.6073	0.00282209	0.0987763	0.879045	0.962301
CG17574-RJ	669.913	0.277073	0.132927	0.00283669	0.0654252
CR45140-RA	72.2723	0.0515502	0.112136	0.143687	0.570573
CG17593-RB	747.969	-0.098671	0.0944595	0.103159	0.49719
CG17600-RD	422.947	-0.115157	0.112185	0.075073	0.443266
CG17598-RB	557.374	0.00380994	0.0782617	0.938998	0.98319
CG17612-RA	120.62	-0.0397554	0.103406	0.270372	0.700945
CG17636-RB	8.32582	-0.00708375	0.0999748	0.582566	0.863042
CG1764-RB	67.4758	0.00274962	0.0953192	0.92911	0.978997
CG1622-RC	713.609	-0.0462379	0.0883178	0.371437	0.775749
CG17646-RB	798.44	0.0860886	0.103411	0.141956	0.567487
CG17658-RA	67.5101	-0.0135776	0.0961034	0.663064	0.892627
CG5339-RA	285.756	-0.0643257	0.100492	0.219544	0.656771
CG17660-RA	559.201	0.0191992	0.0757963	0.703498	0.905838
CR44976-RA	123.195	-0.0110533	0.0902972	0.785022	0.934075
CG17664-RC	765.135	0.0011445	0.0770786	0.982643	0.995154
CG17680-RA	218.979	-0.0146335	0.0846091	0.756398	0.925413
CG17683-RA	658.215	-0.0462507	0.0788641	0.379889	0.778425
CG17684-RC	84.848	0.0283545	0.0971326	0.449839	0.806799
CG17691-RC	860.354	0.00680651	0.0739688	0.75551	0.925277
CG17698-RE	653.001	-0.0168929	0.0751335	0.735631	0.918635
CG17712-RA	191.144	-0.0476309	0.0996851	0.296979	0.723163
CG17715-RG	17.013	0.0221333	0.10361	0.0367348	0.319358
CG17721-RA	71.5619	-0.0348391	0.101978	0.307454	0.730799
CG17724-RE	1001.55	-0.0345907	0.0730159	0.501546	0.827688
CG17726-RA	169.018	0.00845521	0.0870759	0.849304	0.954464
GCC88-RA	376.894	-0.0724734	0.0938489	0.197137	0.633448
CG1773-RA	12.3619	0.00293087	0.0991885	0.857173	0.957554
CG17732-RB	19.1971	-0.0015595	0.0982834	0.937516	0.982752
CG17734-RA	1085.33	0.0857228	0.113628	0.13034	0.547867
CG17737-RA	1419.7	-0.127737	0.081231	0.0337745	0.307379
CG17739-RA	274.358	0.348741	0.15702	0.00152541	0.0425067
CG1774-RA	619.521	0.473003	0.274587	0.0028204	0.0651983
CG17746-RB	772.224	-0.0868429	0.0935229	0.139826	0.561639
CG17751-RB	151.874	-0.0848769	0.138591	0.0666902	0.430865
CG17752-RA	392.379	-0.0195934	0.0916091	0.631742	0.881806
CG17754-RD	454.177	0.0443348	0.0855335	0.392524	0.782037
CG17765-RA	415.381	-0.0219279	0.07859	0.660961	0.892403
CG17776-RB	131.235	-0.051013	0.101634	0.267038	0.696951
CG17777-RC	23.6174	0.0413852	0.11088	0.0571226	0.397145
CG17778-RB	19.9551	0.00654689	0.0990835	0.718033	0.911991
CG17801-RB	24.7867	-0.0301542	0.104623	0.166312	0.600888
CG17803-RB	15.1445	-0.0171769	0.100929	0.339028	0.756708
CG17806-RA	239.378	-0.00739034	0.0869824	0.865095	0.960408
CG17816-RE	321.61	0.327948	0.168138	0.00291765	0.0658669
CG17829-RA	392.766	-0.0826216	0.104966	0.149436	0.579137
CG17834-RA	251.627	0.193753	0.161087	0.0206462	0.232518
CG17839-RB	538.556	0.366617	0.150665	0.000870023	0.0288163
CG17840-RA	115.912	0.0251431	0.0939217	0.528657	0.840468
ine-RA	227.447	0.310642	0.262582	0.00866814	0.140555
CG17841-RA	2030.64	0.0187861	0.0729299	0.711533	0.910208
CG32686-RB	23.8951	1.23173	0.652104	0.00147292	0.0417962
CG32681-RA	31.7287	0.0616724	0.127856	0.00949298	0.147083
Psf3-RC	327.735	-0.0604339	0.0953379	0.25438	0.686291
CG17843-RA	8.78169	0.0115264	0.10036	0.428254	0.794884
CG1785-RA	650.66	0.0113425	0.0734852	0.822071	0.946655
l(1)G0020-RB	505.457	-0.0333592	0.0781563	0.515494	0.835207
CG17855-RA	54.2561	-0.0130407	0.0957321	0.681321	0.898651
CG17883-RA	567.476	-0.0666516	0.0925614	0.229239	0.667561
CG1789-RA	188.552	-0.039119	0.0940301	0.396541	0.782552
CG17896-RB	1747.43	0.0858357	0.0827027	0.135476	0.554528
CG17904-RA	239.411	-0.0170018	0.0842468	0.716475	0.911451
glu-RA	1070	-0.0605373	0.0834765	0.270554	0.700945
CG1791-RB	26.7701	0.00904507	0.0987232	0.667877	0.893974
CG17912-RF	738.745	-0.109506	0.0952007	0.0775794	0.448735
CG17919-RA	203.872	0.0844343	0.119796	0.122257	0.530972
SmD2-RA	459.51	-0.00409207	0.0756686	0.933689	0.980887
CG1792-RA	135.492	-0.05806	0.107464	0.20626	0.644491
CG17928-RA	147	0.036032	0.099501	0.357095	0.76927
CG17931-RD	734.49	-0.00928349	0.0795349	0.851546	0.955389
CG17977-RA	37.2671	0.0142246	0.0981285	0.588567	0.864148
CG17982-RB	75.4863	-0.00792102	0.0932243	0.822383	0.946748
CG30491-RA	79.9311	0.00590625	0.0933746	0.868137	0.96046
CG17994-RA	5.8422	0.00630626	0.100298	0.507658	0.830553
CG17999-RA	17.7576	0.0058651	0.0990003	0.748816	0.923281
CG18003-RB	228.457	-0.0787894	0.11711	0.134017	0.552084
CG18004-RB	171.256	-0.0243175	0.0929532	0.554177	0.85184
CG1801-RC	238.975	-0.0745423	0.103571	0.178192	0.615853
Rpt6-RA	1853.56	-0.0292264	0.0638182	0.559426	0.855452
CG18011-RA	138.132	-0.0109811	0.0906156	0.783421	0.933554
KCNQ-RG	1422.66	0.00866504	0.0692774	0.864085	0.959967
CG18012-RC	445.915	-0.0288447	0.0830754	0.587056	0.863992
CG18048-RA	107.692	-0.0116006	0.0928914	0.750737	0.923763
CG1806-RA	44.2068	0.00140255	0.0960018	0.962345	0.989981
CG1492-RB	89.0124	-0.0134429	0.0935938	0.710368	0.909292
CG18067-RB	1372.96	-0.0129021	0.0877683	0.766848	0.929108
CG18088-RC	160.806	-0.215955	0.369688	0.0150217	0.195487
CG18094-RB	37.8554	-0.00245256	0.097383	0.916922	0.975643
CG10189-RB	76.0406	0.0188694	0.0953348	0.594005	0.866759
CG18107-RA	164.694	0.163543	0.193022	0.0315371	0.294716
CG15067-RA	385.921	0.580824	0.203536	0.000188518	0.0102941
CG1812-RA	329.564	-0.0720808	0.0998866	0.191056	0.626139
CG18135-RE	2517.31	0.476523	0.127527	1.06364e-05	0.00107449
CG18136-RA	41.6866	0.0620988	0.124656	0.0444699	0.352618
CG1868-RB	124.577	-0.0107279	0.0902765	0.79107	0.936137
CG1815-RC	727.348	-0.004702	0.0711277	0.924546	0.977992
CG18173-RA	136.909	0.0607584	0.109449	0.189918	0.626139
CG18178-RA	356.991	-0.0443317	0.0880992	0.381922	0.779163
CG18208-RC	35.2002	0.0389571	0.107432	0.15417	0.583049
CG18213-RB	239.98	-0.0251243	0.0911058	0.563571	0.856794
CG1824-RA	457.953	0.103267	0.106851	0.0973797	0.490883
CG18249-RC	92.9153	-0.0548056	0.109337	0.196612	0.632979
CG18258-RA	24.8822	-0.0172823	0.099711	0.456375	0.807682
CG18262-RA	103.258	-0.0386656	0.101491	0.3105	0.73338
CG18265-RB	19.7948	0.044517	0.113022	0.0411145	0.337774
CG18268-RA	50.6732	0.0275208	0.101406	0.331392	0.749613
CG18273-RA	509.376	-0.0857098	0.0964806	0.144119	0.570573
CG18292-RB	708.256	0.0826203	0.117356	0.126413	0.539769
CG18302-RA	8.75766	0.00569553	0.100013	0.627618	0.880731
CG18324-RA	197.575	0.0392315	0.0914877	0.414597	0.791192
CR44368-RB	237.932	0.0317442	0.0870294	0.512567	0.833675
CG18336-RB	510.38	-0.0288095	0.0858954	0.550574	0.850133
CG18343-RB	180.093	-0.0049899	0.0867098	0.908521	0.972396
SkpB-RA	32.2293	0.0616555	0.12725	0.0137784	0.186581
CG1840-RB	59.6955	0.00222747	0.0949627	0.944287	0.985011
CG18404-RA	417.367	0.194152	0.197847	0.0224395	0.242702
CG18417-RA	67.5854	-0.0142528	0.0957575	0.658732	0.891422
CG18428-RB	71.1402	0.0107141	0.0938822	0.760508	0.926523
CG13605-RB	414.902	-0.00545887	0.0781268	0.910691	0.973362
CG1847-RC	188.652	-0.0261317	0.0882427	0.569185	0.859045
CG18473-RA	58.6587	0.00158371	0.0953602	0.959391	0.989057
CG18480-RB	146.767	0.22402	0.264898	0.016841	0.207734
CG18507-RB	258.277	0.0660733	0.102803	0.208728	0.64707
[truncated: 8,104 more rows]
